# Supplementary material for: Associations of Circulating Biomarkers with Disease Risks: a Two-Sample Mendelian Randomization Study
Source: medRxiv. 2024 Jul 1:2024.06.30.24309729. Preprint. [Version 1] doi: 10.1101/2024.06.30.24309729 (PMC11245069; doi:10.1101/2024.06.30.24309729)
Supplement: Supplement 2 [file media-2.xlsx]

## Sheet: Sheet1
id.exposure	id.outcome	outcome	exposure	method	nsnp	b	se	pval	p.adj
ukb-d-30700_irnt	ieu-a-808	Bipolar disorder || id:ieu-a-808	Creatinine || id:ukb-d-30700_irnt	Inverse variance weighted	68	-0.13111	0.0022293	0	0
ukb-d-30720_irnt	ieu-a-808	Bipolar disorder || id:ieu-a-808	Cystatin C || id:ukb-d-30720_irnt	Inverse variance weighted	61	-0.134731	0.00356712	0	0
ukb-d-30880_irnt	ieu-a-808	Bipolar disorder || id:ieu-a-808	Urate || id:ukb-d-30880_irnt	Inverse variance weighted	43	-0.190272	0.00416382	0	0
ukb-d-30780_irnt	ieu-a-808	Bipolar disorder || id:ieu-a-808	LDL direct || id:ukb-d-30780_irnt	Inverse variance weighted	21	-1.1472	0.0392034	3.08689e-188	2.10217e-185
ukb-d-30640_irnt	ieu-a-808	Bipolar disorder || id:ieu-a-808	Apoliprotein B || id:ukb-d-30640_irnt	Inverse variance weighted	19	-1.14555	0.0449852	4.7984e-143	3.26771e-140
ukb-d-30700_irnt	ieu-a-1102	Chronic kidney disease || id:ieu-a-1102	Creatinine || id:ukb-d-30700_irnt	Inverse variance weighted	200	1.40212	0.0645542	1.32814e-104	9.04465e-102
ukb-d-30700_irnt	ieu-a-1102	Chronic kidney disease || id:ieu-a-1102	Creatinine || id:ukb-d-30700_irnt	Weighted median	200	1.42147	0.0983164	2.22905e-47	1.51798e-44
ukb-d-30740_irnt	ieu-a-808	Bipolar disorder || id:ieu-a-808	Glucose || id:ukb-d-30740_irnt	Weighted median	20	0.365688	0.0253224	2.84607e-47	1.93817e-44
ukb-d-30690_irnt	ieu-a-808	Bipolar disorder || id:ieu-a-808	Cholesterol || id:ukb-d-30690_irnt	Weighted median	26	-0.086148	0.00597408	3.85708e-47	2.62667e-44
ukb-d-30640_irnt	ieu-a-7	Coronary heart disease || id:ieu-a-7	Apoliprotein B || id:ukb-d-30640_irnt	Weighted median	144	0.658146	0.0461119	3.23296e-46	2.20165e-43
ukb-d-30880_irnt	ieu-a-1054	Gout || id:ieu-a-1054	Urate || id:ukb-d-30880_irnt	Inverse variance weighted	137	1.62911	0.115267	2.36802e-45	1.61262e-42
ukb-d-30790_irnt	ieu-a-7	Coronary heart disease || id:ieu-a-7	Lipoprotein A || id:ukb-d-30790_irnt	Weighted median	15	0.219006	0.0156198	1.15826e-44	7.88778e-42
ukb-d-30780_irnt	ieu-a-7	Coronary heart disease || id:ieu-a-7	LDL direct || id:ukb-d-30780_irnt	Weighted median	139	0.695284	0.0543932	2.05204e-37	1.39744e-34
ukb-d-30770_irnt	ieu-a-819	Inflammatory bowel disease || id:ieu-a-819	IGF-1 || id:ukb-d-30770_irnt	Inverse variance weighted	38	0.184488	0.0152949	1.67539e-33	1.14094e-30
ukb-d-30640_irnt	ieu-a-7	Coronary heart disease || id:ieu-a-7	Apoliprotein B || id:ukb-d-30640_irnt	Weighted mode	144	0.621993	0.0395331	5.28525e-33	3.59926e-30
ukb-d-30780_irnt	ieu-a-7	Coronary heart disease || id:ieu-a-7	LDL direct || id:ukb-d-30780_irnt	Weighted mode	139	0.708718	0.0477612	2.25348e-30	1.53462e-27
ukb-d-30640_irnt	ieu-a-798	Myocardial infarction || id:ieu-a-798	Apoliprotein B || id:ukb-d-30640_irnt	Weighted median	145	0.584906	0.0522043	3.88966e-29	2.64886e-26
ukb-d-30790_irnt	ieu-a-7	Coronary heart disease || id:ieu-a-7	Lipoprotein A || id:ukb-d-30790_irnt	Inverse variance weighted	15	0.228041	0.0203778	4.53111e-29	3.08569e-26
ukb-d-30690_irnt	ieu-a-7	Coronary heart disease || id:ieu-a-7	Cholesterol || id:ukb-d-30690_irnt	Weighted median	153	0.599378	0.0541883	1.93903e-28	1.32048e-25
ukb-d-30770_irnt	ieu-a-810	Schizophrenia || id:ieu-a-810	IGF-1 || id:ukb-d-30770_irnt	MR Egger	80	0.580799	0.0357626	9.68741e-27	6.59713e-24
ukb-d-30790_irnt	ieu-a-798	Myocardial infarction || id:ieu-a-798	Lipoprotein A || id:ukb-d-30790_irnt	Weighted median	15	0.195448	0.0184334	2.88866e-26	1.96718e-23
ukb-d-30700_irnt	ieu-a-808	Bipolar disorder || id:ieu-a-808	Creatinine || id:ukb-d-30700_irnt	Weighted median	68	-0.127873	0.012187	9.34776e-26	6.36583e-23
ukb-d-30880_irnt	ieu-a-1054	Gout || id:ieu-a-1054	Urate || id:ukb-d-30880_irnt	Weighted median	137	1.42193	0.136602	2.24893e-25	1.53152e-22
ukb-d-30640_irnt	ieu-a-7	Coronary heart disease || id:ieu-a-7	Apoliprotein B || id:ukb-d-30640_irnt	Inverse variance weighted	144	0.600733	0.0578774	3.07703e-25	2.09546e-22
ukb-d-30770_irnt	ieu-a-819	Inflammatory bowel disease || id:ieu-a-819	IGF-1 || id:ukb-d-30770_irnt	Weighted median	38	0.197631	0.019227	8.7805e-25	5.97952e-22
ukb-d-30790_irnt	ieu-a-798	Myocardial infarction || id:ieu-a-798	Lipoprotein A || id:ukb-d-30790_irnt	Inverse variance weighted	15	0.203338	0.0200056	2.86839e-24	1.95337e-21
ukb-d-30880_irnt	ieu-a-1054	Gout || id:ieu-a-1054	Urate || id:ukb-d-30880_irnt	MR Egger	137	1.80037	0.148685	2.63225e-23	1.79256e-20
ukb-d-30860_irnt	ieu-a-819	Inflammatory bowel disease || id:ieu-a-819	Total protein || id:ukb-d-30860_irnt	Inverse variance weighted	36	-0.762502	0.0792112	6.19821e-22	4.22098e-19
ukb-d-30710_irnt	ieu-a-819	Inflammatory bowel disease || id:ieu-a-819	C-reactive protein || id:ukb-d-30710_irnt	Weighted median	30	-0.243275	0.0253993	9.89123e-22	6.73593e-19
ukb-d-30780_irnt	ieu-a-798	Myocardial infarction || id:ieu-a-798	LDL direct || id:ukb-d-30780_irnt	Weighted mode	140	0.634242	0.056062	1.92409e-21	1.3103e-18
ukb-d-30690_irnt	ieu-a-798	Myocardial infarction || id:ieu-a-798	Cholesterol || id:ukb-d-30690_irnt	Weighted median	153	0.556872	0.0588846	3.16884e-21	2.15798e-18
ukb-d-30700_irnt	ieu-a-1102	Chronic kidney disease || id:ieu-a-1102	Creatinine || id:ukb-d-30700_irnt	MR Egger	200	1.64683	0.15506	3.83689e-21	2.61292e-18
ukb-d-30640_irnt	ieu-a-798	Myocardial infarction || id:ieu-a-798	Apoliprotein B || id:ukb-d-30640_irnt	Weighted mode	145	0.534408	0.0491363	1.74346e-20	1.1873e-17
ukb-d-30860_irnt	ieu-a-819	Inflammatory bowel disease || id:ieu-a-819	Total protein || id:ukb-d-30860_irnt	MR Egger	36	-1.7845	0.0923475	6.53826e-20	4.45255e-17
ukb-d-30770_irnt	ieu-a-810	Schizophrenia || id:ieu-a-810	IGF-1 || id:ukb-d-30770_irnt	Inverse variance weighted	80	0.308399	0.0342958	2.42095e-19	1.64867e-16
ukb-d-30700_irnt	ieu-a-808	Bipolar disorder || id:ieu-a-808	Creatinine || id:ukb-d-30700_irnt	Weighted mode	68	-0.132424	0.0106351	4.2706e-19	2.90828e-16
ukb-d-30780_irnt	ieu-a-798	Myocardial infarction || id:ieu-a-798	LDL direct || id:ukb-d-30780_irnt	Weighted median	140	0.560668	0.0635245	1.08466e-18	7.38654e-16
ukb-d-30690_irnt	ieu-a-7	Coronary heart disease || id:ieu-a-7	Cholesterol || id:ukb-d-30690_irnt	Weighted mode	153	0.671846	0.066612	1.23862e-18	8.435e-16
ukb-d-30740_irnt	ieu-a-808	Bipolar disorder || id:ieu-a-808	Glucose || id:ukb-d-30740_irnt	Inverse variance weighted	20	0.379551	0.0431631	1.45098e-18	9.88118e-16
ukb-d-30770_irnt	ieu-a-808	Bipolar disorder || id:ieu-a-808	IGF-1 || id:ukb-d-30770_irnt	Weighted median	56	-0.339873	0.0393975	6.31159e-18	4.29819e-15
ukb-d-30780_irnt	ieu-a-7	Coronary heart disease || id:ieu-a-7	LDL direct || id:ukb-d-30780_irnt	Inverse variance weighted	139	0.589405	0.0691023	1.47029e-17	1.00127e-14
ukb-d-30770_irnt	ieu-a-808	Bipolar disorder || id:ieu-a-808	IGF-1 || id:ukb-d-30770_irnt	Weighted mode	56	-0.377938	0.0312337	3.92188e-17	2.6708e-14
ukb-d-30710_irnt	ieu-a-819	Inflammatory bowel disease || id:ieu-a-819	C-reactive protein || id:ukb-d-30710_irnt	Inverse variance weighted	30	-0.227464	0.027346	8.94704e-17	6.09293e-14
ukb-d-30880_irnt	ieu-a-1054	Gout || id:ieu-a-1054	Urate || id:ukb-d-30880_irnt	Weighted mode	137	1.43527	0.157609	9.55498e-16	6.50694e-13
ukb-d-30720_irnt	ieu-a-808	Bipolar disorder || id:ieu-a-808	Cystatin C || id:ukb-d-30720_irnt	Weighted median	61	-0.131736	0.0164138	1.00743e-15	6.86061e-13
ukb-d-30870_irnt	ieu-a-8	Coronary heart disease || id:ieu-a-8	Triglycerides || id:ukb-d-30870_irnt	Inverse variance weighted	126	0.393629	0.049275	1.36698e-15	9.30916e-13
ukb-d-30780_irnt	ieu-a-7	Coronary heart disease || id:ieu-a-7	LDL direct || id:ukb-d-30780_irnt	MR Egger	139	0.932433	0.106186	5.83734e-15	3.97523e-12
ukb-d-30640_irnt	ieu-a-798	Myocardial infarction || id:ieu-a-798	Apoliprotein B || id:ukb-d-30640_irnt	Inverse variance weighted	145	0.528967	0.068613	1.26383e-14	8.60671e-12
ukb-d-30770_irnt	ieu-a-819	Inflammatory bowel disease || id:ieu-a-819	IGF-1 || id:ukb-d-30770_irnt	Weighted mode	38	0.201056	0.0174695	8.69981e-14	5.92457e-11
ukb-d-30640_irnt	ieu-a-7	Coronary heart disease || id:ieu-a-7	Apoliprotein B || id:ukb-d-30640_irnt	MR Egger	144	0.717479	0.0876791	1.42469e-13	9.70215e-11
ukb-d-30690_irnt	ieu-a-7	Coronary heart disease || id:ieu-a-7	Cholesterol || id:ukb-d-30690_irnt	MR Egger	153	0.90302	0.111163	1.49853e-13	1.0205e-10
ukb-d-30700_irnt	ieu-a-1102	Chronic kidney disease || id:ieu-a-1102	Creatinine || id:ukb-d-30700_irnt	Weighted mode	200	1.41104	0.178176	1.64951e-13	1.12332e-10
ukb-d-30690_irnt	ieu-a-798	Myocardial infarction || id:ieu-a-798	Cholesterol || id:ukb-d-30690_irnt	Weighted mode	153	0.601114	0.0759298	4.7414e-13	3.22889e-10
ukb-d-30640_irnt	ieu-a-8	Coronary heart disease || id:ieu-a-8	Apoliprotein B || id:ukb-d-30640_irnt	Weighted median	84	0.648304	0.089746	5.05648e-13	3.44346e-10
ukb-d-30700_irnt	ieu-a-819	Inflammatory bowel disease || id:ieu-a-819	Creatinine || id:ukb-d-30700_irnt	Inverse variance weighted	43	0.691333	0.0989505	2.81507e-12	1.91707e-09
ukb-d-30690_irnt	ieu-a-808	Bipolar disorder || id:ieu-a-808	Cholesterol || id:ukb-d-30690_irnt	Weighted mode	26	-0.0888192	0.00708736	2.81816e-12	1.91917e-09
ukb-d-30740_irnt	ieu-a-808	Bipolar disorder || id:ieu-a-808	Glucose || id:ukb-d-30740_irnt	Weighted mode	20	0.395994	0.0255257	3.0401e-12	2.07031e-09
ukb-d-30690_irnt	ieu-a-7	Coronary heart disease || id:ieu-a-7	Cholesterol || id:ukb-d-30690_irnt	Inverse variance weighted	153	0.467097	0.0675961	4.8424e-12	3.29768e-09
ukb-d-30870_irnt	ieu-a-8	Coronary heart disease || id:ieu-a-8	Triglycerides || id:ukb-d-30870_irnt	Weighted median	126	0.461612	0.0670565	5.82285e-12	3.96536e-09
ukb-d-30780_irnt	ieu-a-798	Myocardial infarction || id:ieu-a-798	LDL direct || id:ukb-d-30780_irnt	MR Egger	140	0.908934	0.124408	2.00353e-11	1.3644e-08
ukb-d-30780_irnt	ieu-a-8	Coronary heart disease || id:ieu-a-8	LDL direct || id:ukb-d-30780_irnt	Weighted mode	78	0.770409	0.0995515	3.23358e-11	2.20207e-08
ukb-d-30640_irnt	ieu-a-8	Coronary heart disease || id:ieu-a-8	Apoliprotein B || id:ukb-d-30640_irnt	Inverse variance weighted	84	0.683754	0.103551	4.02726e-11	2.74256e-08
ukb-d-30710_irnt	ieu-a-819	Inflammatory bowel disease || id:ieu-a-819	C-reactive protein || id:ukb-d-30710_irnt	Weighted mode	30	-0.245882	0.024176	4.49112e-11	3.05845e-08
ukb-d-30640_irnt	ieu-a-8	Coronary heart disease || id:ieu-a-8	Apoliprotein B || id:ukb-d-30640_irnt	Weighted mode	84	0.589892	0.0788871	7.06305e-11	4.80994e-08
ukb-d-30780_irnt	ieu-a-8	Coronary heart disease || id:ieu-a-8	LDL direct || id:ukb-d-30780_irnt	Weighted median	78	0.6768	0.104554	9.59561e-11	6.53461e-08
ukb-d-30690_irnt	ieu-a-798	Myocardial infarction || id:ieu-a-798	Cholesterol || id:ukb-d-30690_irnt	MR Egger	153	0.881635	0.126824	1.01576e-10	6.91736e-08
ukb-d-30690_irnt	ieu-a-8	Coronary heart disease || id:ieu-a-8	Cholesterol || id:ukb-d-30690_irnt	Weighted median	94	0.633542	0.0981419	1.0796e-10	7.35204e-08
ukb-d-30720_irnt	ieu-a-1102	Chronic kidney disease || id:ieu-a-1102	Cystatin C || id:ukb-d-30720_irnt	Inverse variance weighted	182	0.420583	0.06528	1.17328e-10	7.99001e-08
ukb-d-30780_irnt	ieu-a-798	Myocardial infarction || id:ieu-a-798	LDL direct || id:ukb-d-30780_irnt	Inverse variance weighted	140	0.51175	0.0803333	1.88609e-10	1.28443e-07
ukb-d-30880_irnt	ieu-a-808	Bipolar disorder || id:ieu-a-808	Urate || id:ukb-d-30880_irnt	Weighted mode	43	-0.191038	0.0231261	2.42761e-10	1.6532e-07
ukb-d-30720_irnt	ieu-a-808	Bipolar disorder || id:ieu-a-808	Cystatin C || id:ukb-d-30720_irnt	Weighted mode	61	-0.135624	0.0179047	2.60872e-10	1.77654e-07
ukb-d-30640_irnt	ieu-a-798	Myocardial infarction || id:ieu-a-798	Apoliprotein B || id:ukb-d-30640_irnt	MR Egger	145	0.697258	0.103749	3.99082e-10	2.71775e-07
ukb-d-30700_irnt	ieu-a-819	Inflammatory bowel disease || id:ieu-a-819	Creatinine || id:ukb-d-30700_irnt	MR Egger	43	-1.26478	0.156154	4.84219e-10	3.29753e-07
ukb-d-30870_irnt	ieu-a-8	Coronary heart disease || id:ieu-a-8	Triglycerides || id:ukb-d-30870_irnt	Weighted mode	126	0.423826	0.0630671	5.75019e-10	3.91588e-07
ukb-d-30620_irnt	ieu-a-810	Schizophrenia || id:ieu-a-810	Alanine aminotransferase || id:ukb-d-30620_irnt	Weighted mode	41	0.0708635	0.00879627	6.63655e-10	4.51949e-07
ukb-d-30710_irnt	ieu-a-297	Alzheimer's disease || id:ieu-a-297	C-reactive protein || id:ukb-d-30710_irnt	MR Egger	153	-1.36972	0.209066	8.43964e-10	5.74739e-07
ukb-d-30720_irnt	ieu-a-808	Bipolar disorder || id:ieu-a-808	Cystatin C || id:ukb-d-30720_irnt	MR Egger	61	-0.83686	0.117464	1.66555e-09	1.13424e-06
ukb-d-30870_irnt	ieu-a-7	Coronary heart disease || id:ieu-a-7	Triglycerides || id:ukb-d-30870_irnt	Inverse variance weighted	208	0.236249	0.0394562	2.12912e-09	1.44993e-06
ukb-d-30790_irnt	ieu-a-7	Coronary heart disease || id:ieu-a-7	Lipoprotein A || id:ukb-d-30790_irnt	Weighted mode	15	0.217852	0.0163448	2.40352e-09	1.63679e-06
ukb-d-30710_irnt	ieu-a-810	Schizophrenia || id:ieu-a-810	C-reactive protein || id:ukb-d-30710_irnt	Inverse variance weighted	36	0.229362	0.0391334	4.59988e-09	3.13252e-06
ukb-d-30780_irnt	ieu-a-7	Coronary heart disease || id:ieu-a-7	LDL direct || id:ukb-d-30780_irnt	Simple mode	139	0.600343	0.0962646	5.12225e-09	3.48825e-06
ukb-d-30640_irnt	ieu-a-7	Coronary heart disease || id:ieu-a-7	Apoliprotein B || id:ukb-d-30640_irnt	Simple mode	144	0.562006	0.0916013	7.89322e-09	5.37528e-06
ukb-d-30870_irnt	ieu-a-798	Myocardial infarction || id:ieu-a-798	Triglycerides || id:ukb-d-30870_irnt	Inverse variance weighted	208	0.23554	0.0417616	1.69937e-08	1.15727e-05
ukb-d-30790_irnt	ieu-a-798	Myocardial infarction || id:ieu-a-798	Lipoprotein A || id:ukb-d-30790_irnt	Weighted mode	15	0.198414	0.0179222	2.61289e-08	1.77938e-05
ukb-d-30870_irnt	ieu-a-8	Coronary heart disease || id:ieu-a-8	Triglycerides || id:ukb-d-30870_irnt	MR Egger	126	0.407785	0.0690785	3.18828e-08	2.17122e-05
ukb-d-30880_irnt	ieu-a-808	Bipolar disorder || id:ieu-a-808	Urate || id:ukb-d-30880_irnt	Weighted median	43	-0.165864	0.0305559	5.69237e-08	3.8765e-05
ukb-d-30870_irnt	ieu-a-798	Myocardial infarction || id:ieu-a-798	Triglycerides || id:ukb-d-30870_irnt	Weighted mode	208	0.207012	0.0371317	7.66439e-08	5.21945e-05
ukb-d-30690_irnt	ieu-a-798	Myocardial infarction || id:ieu-a-798	Cholesterol || id:ukb-d-30690_irnt	Inverse variance weighted	153	0.408277	0.0763056	8.76865e-08	5.97145e-05
ukb-d-30690_irnt	ieu-a-8	Coronary heart disease || id:ieu-a-8	Cholesterol || id:ukb-d-30690_irnt	Weighted mode	94	0.673035	0.117535	1.2511e-07	8.52002e-05
ukb-d-30710_irnt	ieu-a-297	Alzheimer's disease || id:ieu-a-297	C-reactive protein || id:ukb-d-30710_irnt	Inverse variance weighted	153	-0.805066	0.156347	2.61574e-07	0.000178132
ukb-d-30780_irnt	ieu-a-8	Coronary heart disease || id:ieu-a-8	LDL direct || id:ukb-d-30780_irnt	Inverse variance weighted	78	0.667226	0.130975	3.50059e-07	0.00023839
ukb-d-30620_irnt	ieu-b-4953	Liver cell carcinoma || id:ieu-b-4953	Alanine aminotransferase || id:ukb-d-30620_irnt	MR Egger	165	0.00266328	0.000504021	3.99999e-07	0.000272399
ukb-d-30790_irnt	ieu-a-7	Coronary heart disease || id:ieu-a-7	Lipoprotein A || id:ukb-d-30790_irnt	MR Egger	15	0.219454	0.0248061	7.31022e-07	0.000497826
ukb-d-30740_irnt	ieu-a-808	Bipolar disorder || id:ieu-a-808	Glucose || id:ukb-d-30740_irnt	MR Egger	20	0.437639	0.0596063	8.1346e-07	0.000553966
ukb-d-30640_irnt	ieu-a-8	Coronary heart disease || id:ieu-a-8	Apoliprotein B || id:ukb-d-30640_irnt	MR Egger	84	0.844085	0.158377	8.48269e-07	0.000577671
ukb-d-30870_irnt	ieu-a-7	Coronary heart disease || id:ieu-a-7	Triglycerides || id:ukb-d-30870_irnt	Weighted mode	208	0.193875	0.0384208	9.8504e-07	0.000670812
ukb-d-30690_irnt	ieu-a-8	Coronary heart disease || id:ieu-a-8	Cholesterol || id:ukb-d-30690_irnt	Inverse variance weighted	94	0.522557	0.107492	1.16597e-06	0.000794023
ukb-d-30700_irnt	ieu-a-1102	Chronic kidney disease || id:ieu-a-1102	Creatinine || id:ukb-d-30700_irnt	Simple mode	200	1.28171	0.255634	1.177e-06	0.000801534
ukb-d-30690_irnt	ieu-a-8	Coronary heart disease || id:ieu-a-8	Cholesterol || id:ukb-d-30690_irnt	MR Egger	94	0.947359	0.183863	1.45901e-06	0.000993586
ukb-d-30730_irnt	ieu-a-810	Schizophrenia || id:ieu-a-810	Gamma glutamyltransferase || id:ukb-d-30730_irnt	MR Egger	61	-0.0767676	0.0143932	1.59735e-06	0.00108779
ukb-d-30790_irnt	ieu-a-798	Myocardial infarction || id:ieu-a-798	Lipoprotein A || id:ukb-d-30790_irnt	MR Egger	15	0.196713	0.0245271	2.17511e-06	0.00148125
ukb-d-30620_irnt	ieu-b-4953	Liver cell carcinoma || id:ieu-b-4953	Alanine aminotransferase || id:ukb-d-30620_irnt	Inverse variance weighted	165	0.00109527	0.000233794	2.80283e-06	0.00190872
ukb-d-30640_irnt	ieu-a-808	Bipolar disorder || id:ieu-a-808	Apoliprotein B || id:ukb-d-30640_irnt	MR Egger	19	2.88487	0.423616	3.0371e-06	0.00206826
ukb-d-30740_irnt	ieu-a-810	Schizophrenia || id:ieu-a-810	Glucose || id:ukb-d-30740_irnt	MR Egger	22	-0.483786	0.075983	3.26389e-06	0.00222271
ukb-d-30780_irnt	ieu-a-798	Myocardial infarction || id:ieu-a-798	LDL direct || id:ukb-d-30780_irnt	Simple mode	140	0.585024	0.122606	4.56851e-06	0.00311115
ukb-d-30690_irnt	ieu-a-810	Schizophrenia || id:ieu-a-810	Cholesterol || id:ukb-d-30690_irnt	Inverse variance weighted	22	0.279521	0.0615807	5.64956e-06	0.00384735
ukb-d-30870_irnt	ieu-a-7	Coronary heart disease || id:ieu-a-7	Triglycerides || id:ukb-d-30870_irnt	Weighted median	208	0.19541	0.044642	1.20171e-05	0.00818362
ukb-d-30710_irnt	ieu-a-7	Coronary heart disease || id:ieu-a-7	C-reactive protein || id:ukb-d-30710_irnt	Weighted mode	182	-0.148577	0.0330164	1.21247e-05	0.00825691
ukb-d-30880_irnt	ieu-a-810	Schizophrenia || id:ieu-a-810	Urate || id:ukb-d-30880_irnt	MR Egger	47	0.10435	0.0216058	1.61814e-05	0.0110195
ukb-d-30780_irnt	ieu-a-8	Coronary heart disease || id:ieu-a-8	LDL direct || id:ukb-d-30780_irnt	MR Egger	78	0.994507	0.217605	1.85243e-05	0.0126151
ukb-d-30690_irnt	ieu-a-810	Schizophrenia || id:ieu-a-810	Cholesterol || id:ukb-d-30690_irnt	MR Egger	22	1.17059	0.2239	4.07674e-05	0.0277626
ukb-d-30870_irnt	ieu-a-798	Myocardial infarction || id:ieu-a-798	Triglycerides || id:ukb-d-30870_irnt	Weighted median	208	0.191561	0.0470375	4.65056e-05	0.0316703
ukb-d-30620_irnt	ieu-a-7	Coronary heart disease || id:ieu-a-7	Alanine aminotransferase || id:ukb-d-30620_irnt	Inverse variance weighted	176	0.249243	0.0621627	6.08414e-05	0.041433
ukb-d-30690_irnt	ieu-a-808	Bipolar disorder || id:ieu-a-808	Cholesterol || id:ukb-d-30690_irnt	Inverse variance weighted	26	-0.37884	0.0970835	9.53209e-05	0.0649135
ukb-d-30620_irnt	ieu-a-798	Myocardial infarction || id:ieu-a-798	Alanine aminotransferase || id:ukb-d-30620_irnt	Inverse variance weighted	176	0.249928	0.0652837	0.000129009	0.0878549
ukb-d-30740_irnt	ieu-a-7	Coronary heart disease || id:ieu-a-7	Glucose || id:ukb-d-30740_irnt	Inverse variance weighted	96	0.223858	0.0605134	0.000216185	0.147222
ukb-d-30640_irnt	ieu-a-798	Myocardial infarction || id:ieu-a-798	Apoliprotein B || id:ukb-d-30640_irnt	Simple mode	145	0.452513	0.120063	0.000238467	0.162396
ukb-d-30770_irnt	ieu-a-819	Inflammatory bowel disease || id:ieu-a-819	IGF-1 || id:ukb-d-30770_irnt	MR Egger	38	0.289688	0.0719813	0.000280669	0.191136
ukb-d-30620_irnt	ieu-b-4953	Liver cell carcinoma || id:ieu-b-4953	Alanine aminotransferase || id:ukb-d-30620_irnt	Weighted median	165	0.00120635	0.000332195	0.000281839	0.191933
ukb-d-30790_irnt	ieu-a-7	Coronary heart disease || id:ieu-a-7	Lipoprotein A || id:ukb-d-30790_irnt	Simple mode	15	0.228715	0.0485034	0.000331374	0.225666
ukb-d-30860_irnt	ieu-a-808	Bipolar disorder || id:ieu-a-808	Total protein || id:ukb-d-30860_irnt	Inverse variance weighted	42	0.332223	0.0933208	0.000370844	0.252545
ukb-d-30870_irnt	ieu-a-1054	Gout || id:ieu-a-1054	Triglycerides || id:ukb-d-30870_irnt	Inverse variance weighted	112	0.488614	0.140095	0.000487117	0.331727
ukb-d-30790_irnt	ieu-a-798	Myocardial infarction || id:ieu-a-798	Lipoprotein A || id:ukb-d-30790_irnt	Simple mode	15	0.2479	0.0555242	0.000534091	0.363716
ukb-d-30880_irnt	ieu-a-7	Coronary heart disease || id:ieu-a-7	Urate || id:ukb-d-30880_irnt	Inverse variance weighted	226	0.123421	0.0357095	0.000547759	0.373024
ukb-d-30720_irnt	ieu-a-1054	Gout || id:ieu-a-1054	Cystatin C || id:ukb-d-30720_irnt	Inverse variance weighted	163	0.348818	0.1038	0.000778071	0.529866
ukb-d-30870_irnt	ieu-a-297	Alzheimer's disease || id:ieu-a-297	Triglycerides || id:ukb-d-30870_irnt	MR Egger	170	0.989993	0.295487	0.000996618	0.678697
ukb-d-30780_irnt	ieu-a-808	Bipolar disorder || id:ieu-a-808	LDL direct || id:ukb-d-30780_irnt	MR Egger	21	2.43907	0.630136	0.00102944	0.70105
ukb-d-30710_irnt	ieu-a-808	Bipolar disorder || id:ieu-a-808	C-reactive protein || id:ukb-d-30710_irnt	MR Egger	37	1.07041	0.301505	0.00112094	0.763363
ukb-d-30710_irnt	ieu-a-798	Myocardial infarction || id:ieu-a-798	C-reactive protein || id:ukb-d-30710_irnt	Weighted mode	183	-0.138951	0.0425265	0.00129746	0.88357
ukb-d-30780_irnt	ieu-a-8	Coronary heart disease || id:ieu-a-8	LDL direct || id:ukb-d-30780_irnt	Simple mode	78	0.735504	0.221122	0.00135096	0.920001
ukb-d-30620_irnt	ieu-a-8	Coronary heart disease || id:ieu-a-8	Alanine aminotransferase || id:ukb-d-30620_irnt	Inverse variance weighted	127	0.284619	0.0918489	0.00194322	1
ukb-d-30620_irnt	ieu-b-4953	Liver cell carcinoma || id:ieu-b-4953	Alanine aminotransferase || id:ukb-d-30620_irnt	Weighted mode	165	0.00217091	0.000693866	0.00207827	1
ukb-d-30880_irnt	ieu-a-798	Myocardial infarction || id:ieu-a-798	Urate || id:ukb-d-30880_irnt	Inverse variance weighted	226	0.116192	0.0377675	0.00209452	1
ukb-d-30770_irnt	ieu-a-808	Bipolar disorder || id:ieu-a-808	IGF-1 || id:ukb-d-30770_irnt	Inverse variance weighted	56	-0.241164	0.0793514	0.00237215	1
ukb-d-30690_irnt	ieu-a-7	Coronary heart disease || id:ieu-a-7	Cholesterol || id:ukb-d-30690_irnt	Simple mode	153	0.405559	0.131744	0.00246995	1
ukb-d-30790_irnt	ieu-b-4953	Liver cell carcinoma || id:ieu-b-4953	Lipoprotein A || id:ukb-d-30790_irnt	Inverse variance weighted	6	0.000179291	5.93522e-05	0.00252115	1
ukb-d-30690_irnt	ieu-a-798	Myocardial infarction || id:ieu-a-798	Cholesterol || id:ukb-d-30690_irnt	Simple mode	153	0.466971	0.153476	0.00276376	1
ukb-d-30740_irnt	ieu-a-798	Myocardial infarction || id:ieu-a-798	Glucose || id:ukb-d-30740_irnt	Inverse variance weighted	96	0.189169	0.0658172	0.00405101	1
ukb-d-30620_irnt	ieu-a-810	Schizophrenia || id:ieu-a-810	Alanine aminotransferase || id:ukb-d-30620_irnt	Inverse variance weighted	41	0.0568831	0.01996	0.00437388	1
ukb-d-30620_irnt	ieu-a-819	Inflammatory bowel disease || id:ieu-a-819	Alanine aminotransferase || id:ukb-d-30620_irnt	MR Egger	27	-0.932135	0.297712	0.0043983	1
ukb-d-30860_irnt	ieu-a-808	Bipolar disorder || id:ieu-a-808	Total protein || id:ukb-d-30860_irnt	MR Egger	42	0.745697	0.24856	0.00462932	1
ukb-d-30790_irnt	ieu-a-8	Coronary heart disease || id:ieu-a-8	Lipoprotein A || id:ukb-d-30790_irnt	Weighted median	4	-0.0846989	0.0300701	0.00485172	1
ukb-d-30790_irnt	ieu-b-4953	Liver cell carcinoma || id:ieu-b-4953	Lipoprotein A || id:ukb-d-30790_irnt	Weighted median	6	0.000166088	5.99005e-05	0.00555889	1
ukb-d-30640_irnt	ieu-a-810	Schizophrenia || id:ieu-a-810	Apoliprotein B || id:ukb-d-30640_irnt	Weighted median	20	0.0371448	0.0134248	0.00565973	1
ukb-d-30870_irnt	ieu-a-297	Alzheimer's disease || id:ieu-a-297	Triglycerides || id:ukb-d-30870_irnt	Inverse variance weighted	170	0.468922	0.16983	0.00576029	1
ukb-d-30870_irnt	ieu-a-7	Coronary heart disease || id:ieu-a-7	Triglycerides || id:ukb-d-30870_irnt	MR Egger	208	0.1562	0.0567157	0.00641219	1
ukb-d-30780_irnt	ieu-a-810	Schizophrenia || id:ieu-a-810	LDL direct || id:ukb-d-30780_irnt	Weighted median	17	0.0437762	0.0161311	0.00665202	1
ukb-d-30700_irnt	ieu-a-7	Coronary heart disease || id:ieu-a-7	Creatinine || id:ukb-d-30700_irnt	Inverse variance weighted	291	-0.138543	0.051095	0.00669846	1
ukb-d-30870_irnt	ieu-a-798	Myocardial infarction || id:ieu-a-798	Triglycerides || id:ukb-d-30870_irnt	MR Egger	208	0.163745	0.0604223	0.00729502	1
ukb-d-30880_irnt	ieu-a-819	Inflammatory bowel disease || id:ieu-a-819	Urate || id:ukb-d-30880_irnt	Inverse variance weighted	25	0.491457	0.188374	0.00908225	1
ukb-d-30730_irnt	ieu-a-798	Myocardial infarction || id:ieu-a-798	Gamma glutamyltransferase || id:ukb-d-30730_irnt	Inverse variance weighted	251	0.0952141	0.0369325	0.00993567	1
ukb-d-30730_irnt	ieu-a-7	Coronary heart disease || id:ieu-a-7	Gamma glutamyltransferase || id:ukb-d-30730_irnt	Inverse variance weighted	251	0.0898188	0.0348472	0.00995163	1
ukb-d-30780_irnt	ieu-a-810	Schizophrenia || id:ieu-a-810	LDL direct || id:ukb-d-30780_irnt	Weighted mode	17	0.0457353	0.0157794	0.0104753	1
ukb-d-30880_irnt	ieu-a-1054	Gout || id:ieu-a-1054	Urate || id:ukb-d-30880_irnt	Simple mode	137	1.34349	0.518214	0.0105684	1
ukb-d-30870_irnt	ieu-a-810	Schizophrenia || id:ieu-a-810	Triglycerides || id:ukb-d-30870_irnt	Inverse variance weighted	33	0.305143	0.120126	0.0110791	1
ukb-d-30620_irnt	ieu-a-810	Schizophrenia || id:ieu-a-810	Alanine aminotransferase || id:ukb-d-30620_irnt	Weighted median	41	0.0369967	0.0148042	0.0124522	1
ukb-d-30690_irnt	ieu-a-819	Inflammatory bowel disease || id:ieu-a-819	Cholesterol || id:ukb-d-30690_irnt	MR Egger	18	2.08662	0.74247	0.0125693	1
ukb-d-30690_irnt	ieu-a-810	Schizophrenia || id:ieu-a-810	Cholesterol || id:ukb-d-30690_irnt	Weighted mode	22	-0.0964667	0.0354555	0.0128052	1
ukb-d-30640_irnt	ieu-a-810	Schizophrenia || id:ieu-a-810	Apoliprotein B || id:ukb-d-30640_irnt	Inverse variance weighted	20	0.0403028	0.0162265	0.0130005	1
ukb-d-30790_irnt	ieu-a-8	Coronary heart disease || id:ieu-a-8	Lipoprotein A || id:ukb-d-30790_irnt	Inverse variance weighted	4	-0.0790146	0.0320869	0.0137965	1
ukb-d-30640_irnt	ieu-a-810	Schizophrenia || id:ieu-a-810	Apoliprotein B || id:ukb-d-30640_irnt	Weighted mode	20	0.0371843	0.0139958	0.0155712	1
ukb-d-30720_irnt	ieu-a-7	Coronary heart disease || id:ieu-a-7	Cystatin C || id:ukb-d-30720_irnt	Weighted mode	274	0.0688307	0.0283782	0.015937	1
ukb-d-30870_irnt	ieu-a-8	Coronary heart disease || id:ieu-a-8	Triglycerides || id:ukb-d-30870_irnt	Simple mode	126	0.44719	0.183306	0.0161072	1
ukb-d-30870_irnt	ieu-a-1102	Chronic kidney disease || id:ieu-a-1102	Triglycerides || id:ukb-d-30870_irnt	Inverse variance weighted	126	0.127904	0.053183	0.0161735	1
ukb-d-30880_irnt	ieu-a-7	Coronary heart disease || id:ieu-a-7	Urate || id:ukb-d-30880_irnt	Weighted mode	226	0.0798373	0.0330225	0.0164167	1
ukb-d-30620_irnt	ieu-a-798	Myocardial infarction || id:ieu-a-798	Alanine aminotransferase || id:ukb-d-30620_irnt	Weighted median	176	0.182801	0.0769833	0.0175704	1
ukb-d-30620_irnt	ieu-a-297	Alzheimer's disease || id:ieu-a-297	Alanine aminotransferase || id:ukb-d-30620_irnt	Weighted mode	148	0.364362	0.152419	0.0180907	1
ukb-d-30720_irnt	ieu-a-7	Coronary heart disease || id:ieu-a-7	Cystatin C || id:ukb-d-30720_irnt	Inverse variance weighted	274	0.0795047	0.0337192	0.0183813	1
ukb-d-30770_irnt	ieu-a-798	Myocardial infarction || id:ieu-a-798	IGF-1 || id:ukb-d-30770_irnt	Inverse variance weighted	313	0.077681	0.0341812	0.0230488	1
ukb-d-30720_irnt	ieu-a-1054	Gout || id:ieu-a-1054	Cystatin C || id:ukb-d-30720_irnt	Weighted mode	163	0.26946	0.117473	0.0230872	1
ukb-d-30700_irnt	ieu-a-798	Myocardial infarction || id:ieu-a-798	Creatinine || id:ukb-d-30700_irnt	Inverse variance weighted	291	-0.119008	0.052585	0.0236255	1
ukb-d-30870_irnt	ieu-a-798	Myocardial infarction || id:ieu-a-798	Triglycerides || id:ukb-d-30870_irnt	Simple mode	208	0.299805	0.13226	0.024437	1
ukb-d-30620_irnt	ieu-a-297	Alzheimer's disease || id:ieu-a-297	Alanine aminotransferase || id:ukb-d-30620_irnt	Weighted median	148	0.249193	0.110942	0.0246939	1
ukb-d-30640_irnt	ieu-a-297	Alzheimer's disease || id:ieu-a-297	Apoliprotein B || id:ukb-d-30640_irnt	Inverse variance weighted	118	0.216729	0.0978112	0.0267062	1
ukb-d-30730_irnt	ieu-a-297	Alzheimer's disease || id:ieu-a-297	Gamma glutamyltransferase || id:ukb-d-30730_irnt	Inverse variance weighted	213	0.101128	0.0457824	0.0271835	1
ukb-d-30720_irnt	ieu-a-1054	Gout || id:ieu-a-1054	Cystatin C || id:ukb-d-30720_irnt	MR Egger	163	0.292292	0.136723	0.0340382	1
ukb-d-30640_irnt	ieu-a-8	Coronary heart disease || id:ieu-a-8	Apoliprotein B || id:ukb-d-30640_irnt	Simple mode	84	0.468974	0.218907	0.0350956	1
ukb-d-30790_irnt	ieu-b-4953	Liver cell carcinoma || id:ieu-b-4953	Lipoprotein A || id:ukb-d-30790_irnt	Weighted mode	6	0.000164181	5.72901e-05	0.0351676	1
ukb-d-30620_irnt	ieu-a-7	Coronary heart disease || id:ieu-a-7	Alanine aminotransferase || id:ukb-d-30620_irnt	Weighted median	176	0.152195	0.07294	0.0369267	1
ukb-d-30710_irnt	ieu-a-1102	Chronic kidney disease || id:ieu-a-1102	C-reactive protein || id:ukb-d-30710_irnt	MR Egger	113	-0.169807	0.0811638	0.0387049	1
ukb-d-30860_irnt	ieu-a-7	Coronary heart disease || id:ieu-a-7	Total protein || id:ukb-d-30860_irnt	MR Egger	214	-0.200345	0.0967236	0.0395402	1
ukb-d-30720_irnt	ieu-a-1054	Gout || id:ieu-a-1054	Cystatin C || id:ukb-d-30720_irnt	Weighted median	163	0.225445	0.111788	0.0437254	1
ukb-d-30880_irnt	ieu-a-8	Coronary heart disease || id:ieu-a-8	Urate || id:ukb-d-30880_irnt	Inverse variance weighted	150	0.113579	0.0563383	0.043798	1
ukb-d-30870_irnt	ieu-a-7	Coronary heart disease || id:ieu-a-7	Triglycerides || id:ukb-d-30870_irnt	Simple mode	208	0.289766	0.143215	0.0443295	1
ukb-d-30710_irnt	ieu-a-7	Coronary heart disease || id:ieu-a-7	C-reactive protein || id:ukb-d-30710_irnt	MR Egger	182	-0.113305	0.0565334	0.0465467	1
ukb-d-30730_irnt	ieu-a-7	Coronary heart disease || id:ieu-a-7	Gamma glutamyltransferase || id:ukb-d-30730_irnt	Simple mode	251	0.260086	0.131456	0.0489687	1
ukb-d-30880_irnt	ieu-a-297	Alzheimer's disease || id:ieu-a-297	Urate || id:ukb-d-30880_irnt	Simple mode	194	0.388607	0.199201	0.052526	1
ukb-d-30860_irnt	ieu-a-7	Coronary heart disease || id:ieu-a-7	Total protein || id:ukb-d-30860_irnt	Weighted mode	214	-0.181828	0.0937299	0.0537108	1
ukb-d-30860_irnt	ieu-a-798	Myocardial infarction || id:ieu-a-798	Total protein || id:ukb-d-30860_irnt	MR Egger	212	-0.190954	0.100095	0.0577904	1
ukb-d-30790_irnt	ieu-b-4953	Liver cell carcinoma || id:ieu-b-4953	Lipoprotein A || id:ukb-d-30790_irnt	MR Egger	6	0.000180051	6.90613e-05	0.0596005	1
ukb-d-30790_irnt	ieu-a-8	Coronary heart disease || id:ieu-a-8	Lipoprotein A || id:ukb-d-30790_irnt	Weighted mode	4	-0.0869654	0.0294403	0.059834	1
ukb-d-30770_irnt	ieu-a-8	Coronary heart disease || id:ieu-a-8	IGF-1 || id:ukb-d-30770_irnt	Weighted median	208	-0.141703	0.0759145	0.0619559	1
ukb-d-30710_irnt	ieu-a-1102	Chronic kidney disease || id:ieu-a-1102	C-reactive protein || id:ukb-d-30710_irnt	Weighted mode	113	-0.113929	0.0609281	0.0641103	1
ukb-d-30730_irnt	ieu-a-1054	Gout || id:ieu-a-1054	Gamma glutamyltransferase || id:ukb-d-30730_irnt	Weighted median	159	0.315228	0.173365	0.06902	1
ukb-d-30730_irnt	ieu-a-8	Coronary heart disease || id:ieu-a-8	Gamma glutamyltransferase || id:ukb-d-30730_irnt	Inverse variance weighted	183	0.102632	0.0564795	0.069194	1
ukb-d-30770_irnt	ieu-a-1054	Gout || id:ieu-a-1054	IGF-1 || id:ukb-d-30770_irnt	Inverse variance weighted	186	-0.193715	0.106634	0.0692725	1
ukb-d-30640_irnt	ieu-a-297	Alzheimer's disease || id:ieu-a-297	Apoliprotein B || id:ukb-d-30640_irnt	MR Egger	118	0.273161	0.149225	0.0697368	1
ukb-d-30620_irnt	ieu-a-7	Coronary heart disease || id:ieu-a-7	Alanine aminotransferase || id:ukb-d-30620_irnt	Simple mode	176	0.434737	0.239155	0.0708037	1
ukb-d-30720_irnt	ieu-a-7	Coronary heart disease || id:ieu-a-7	Cystatin C || id:ukb-d-30720_irnt	Weighted median	274	0.0534992	0.0297004	0.0716567	1
ukb-d-30770_irnt	ieu-a-7	Coronary heart disease || id:ieu-a-7	IGF-1 || id:ukb-d-30770_irnt	Inverse variance weighted	313	0.0617592	0.0343176	0.0719177	1
ukb-d-30700_irnt	ieu-a-8	Coronary heart disease || id:ieu-a-8	Creatinine || id:ukb-d-30700_irnt	Inverse variance weighted	205	-0.135127	0.0753154	0.0727894	1
ukb-d-30710_irnt	ieu-a-798	Myocardial infarction || id:ieu-a-798	C-reactive protein || id:ukb-d-30710_irnt	MR Egger	183	-0.105746	0.0588725	0.0741334	1
ukb-d-30860_irnt	ieu-a-810	Schizophrenia || id:ieu-a-810	Total protein || id:ukb-d-30860_irnt	Inverse variance weighted	34	-0.0397484	0.0223161	0.0748879	1
ukb-d-30700_irnt	ieu-a-7	Coronary heart disease || id:ieu-a-7	Creatinine || id:ukb-d-30700_irnt	Weighted median	291	-0.0956883	0.0538276	0.0754562	1
ukb-d-30620_irnt	ieu-a-798	Myocardial infarction || id:ieu-a-798	Alanine aminotransferase || id:ukb-d-30620_irnt	Simple mode	176	0.443591	0.248308	0.0757566	1
ukb-d-30770_irnt	ieu-a-8	Coronary heart disease || id:ieu-a-8	IGF-1 || id:ukb-d-30770_irnt	Weighted mode	208	-0.162434	0.0914366	0.0771255	1
ukb-d-30730_irnt	ieu-a-8	Coronary heart disease || id:ieu-a-8	Gamma glutamyltransferase || id:ukb-d-30730_irnt	Weighted mode	183	0.227801	0.128651	0.0782856	1
ukb-d-30620_irnt	ieu-a-1054	Gout || id:ieu-a-1054	Alanine aminotransferase || id:ukb-d-30620_irnt	Simple mode	110	1.06752	0.602286	0.079113	1
ukb-d-30720_irnt	ieu-a-798	Myocardial infarction || id:ieu-a-798	Cystatin C || id:ukb-d-30720_irnt	Inverse variance weighted	273	0.0594039	0.0346797	0.0867259	1
ukb-d-30880_irnt	ieu-a-798	Myocardial infarction || id:ieu-a-798	Urate || id:ukb-d-30880_irnt	Weighted mode	226	0.0589472	0.0345301	0.0891782	1
ukb-d-30730_irnt	ieu-a-808	Bipolar disorder || id:ieu-a-808	Gamma glutamyltransferase || id:ukb-d-30730_irnt	MR Egger	57	0.343924	0.199028	0.0895964	1
ukb-d-30770_irnt	ieu-b-4953	Liver cell carcinoma || id:ieu-b-4953	IGF-1 || id:ukb-d-30770_irnt	Simple mode	279	-0.000976299	0.000574224	0.0902106	1
ukb-d-30730_irnt	ieu-a-297	Alzheimer's disease || id:ieu-a-297	Gamma glutamyltransferase || id:ukb-d-30730_irnt	Weighted mode	213	0.108808	0.0640725	0.0909362	1
ukb-d-30690_irnt	ieu-a-808	Bipolar disorder || id:ieu-a-808	Cholesterol || id:ukb-d-30690_irnt	MR Egger	26	0.0967377	0.0550213	0.091464	1
ukb-d-30690_irnt	ieu-a-810	Schizophrenia || id:ieu-a-810	Cholesterol || id:ukb-d-30690_irnt	Weighted median	22	-0.0912793	0.054748	0.0954621	1
ukb-d-30710_irnt	ieu-b-4953	Liver cell carcinoma || id:ieu-b-4953	C-reactive protein || id:ukb-d-30710_irnt	MR Egger	170	0.000319496	0.000190786	0.0958668	1
ukb-d-30880_irnt	ieu-a-7	Coronary heart disease || id:ieu-a-7	Urate || id:ukb-d-30880_irnt	Weighted median	226	0.0612067	0.0368056	0.0963179	1
ukb-d-30720_irnt	ieu-a-297	Alzheimer's disease || id:ieu-a-297	Cystatin C || id:ukb-d-30720_irnt	Simple mode	231	0.318967	0.191881	0.0978122	1
ukb-d-30720_irnt	ieu-a-7	Coronary heart disease || id:ieu-a-7	Cystatin C || id:ukb-d-30720_irnt	MR Egger	274	0.0761256	0.0462148	0.100669	1
ukb-d-30860_irnt	ieu-a-7	Coronary heart disease || id:ieu-a-7	Total protein || id:ukb-d-30860_irnt	Simple mode	214	-0.262537	0.159436	0.101103	1
ukb-d-30720_irnt	ieu-a-819	Inflammatory bowel disease || id:ieu-a-819	Cystatin C || id:ukb-d-30720_irnt	Inverse variance weighted	47	0.0856138	0.0524935	0.102903	1
ukb-d-30780_irnt	ieu-a-297	Alzheimer's disease || id:ieu-a-297	LDL direct || id:ukb-d-30780_irnt	Inverse variance weighted	118	0.176567	0.109359	0.106406	1
ukb-d-30620_irnt	ieu-a-819	Inflammatory bowel disease || id:ieu-a-819	Alanine aminotransferase || id:ukb-d-30620_irnt	Inverse variance weighted	27	0.0998981	0.0620041	0.107146	1
ukb-d-30780_irnt	ieu-a-297	Alzheimer's disease || id:ieu-a-297	LDL direct || id:ukb-d-30780_irnt	MR Egger	118	0.284778	0.17541	0.107197	1
ukb-d-30730_irnt	ieu-a-1054	Gout || id:ieu-a-1054	Gamma glutamyltransferase || id:ukb-d-30730_irnt	MR Egger	159	0.309811	0.19128	0.107309	1
ukb-d-30860_irnt	ieu-a-798	Myocardial infarction || id:ieu-a-798	Total protein || id:ukb-d-30860_irnt	Simple mode	212	-0.260151	0.162051	0.109908	1
ukb-d-30710_irnt	ieu-a-8	Coronary heart disease || id:ieu-a-8	C-reactive protein || id:ukb-d-30710_irnt	Simple mode	114	0.440616	0.273863	0.11043	1
ukb-d-30690_irnt	ieu-b-4953	Liver cell carcinoma || id:ieu-b-4953	Cholesterol || id:ukb-d-30690_irnt	Inverse variance weighted	130	-0.00027365	0.000172496	0.112645	1
ukb-d-30880_irnt	ieu-a-1102	Chronic kidney disease || id:ieu-a-1102	Urate || id:ukb-d-30880_irnt	Simple mode	147	0.412861	0.260083	0.114582	1
ukb-d-30860_irnt	ieu-a-297	Alzheimer's disease || id:ieu-a-297	Total protein || id:ukb-d-30860_irnt	Weighted mode	178	-0.239498	0.152222	0.117424	1
ukb-d-30730_irnt	ieu-b-4953	Liver cell carcinoma || id:ieu-b-4953	Gamma glutamyltransferase || id:ukb-d-30730_irnt	Inverse variance weighted	223	0.000186919	0.000119502	0.117784	1
ukb-d-30740_irnt	ieu-a-8	Coronary heart disease || id:ieu-a-8	Glucose || id:ukb-d-30740_irnt	Weighted mode	57	0.1202	0.0759157	0.118976	1
ukb-d-30860_irnt	ieu-a-297	Alzheimer's disease || id:ieu-a-297	Total protein || id:ukb-d-30860_irnt	Weighted median	178	-0.147585	0.0947002	0.119127	1
ukb-d-30870_irnt	ieu-a-1102	Chronic kidney disease || id:ieu-a-1102	Triglycerides || id:ukb-d-30870_irnt	Simple mode	126	0.319163	0.204017	0.120253	1
ukb-d-30730_irnt	ieu-a-810	Schizophrenia || id:ieu-a-810	Gamma glutamyltransferase || id:ukb-d-30730_irnt	Inverse variance weighted	61	0.0158922	0.0102567	0.121272	1
ukb-d-30740_irnt	ieu-a-297	Alzheimer's disease || id:ieu-a-297	Glucose || id:ukb-d-30740_irnt	Weighted median	78	0.146997	0.0953851	0.123296	1
ukb-d-30700_irnt	ieu-a-8	Coronary heart disease || id:ieu-a-8	Creatinine || id:ukb-d-30700_irnt	MR Egger	205	-0.283646	0.184855	0.126483	1
ukb-d-30710_irnt	ieu-a-8	Coronary heart disease || id:ieu-a-8	C-reactive protein || id:ukb-d-30710_irnt	Weighted median	114	0.120495	0.0791607	0.127968	1
ukb-d-30710_irnt	ieu-a-798	Myocardial infarction || id:ieu-a-798	C-reactive protein || id:ukb-d-30710_irnt	Weighted median	183	-0.0990503	0.0651366	0.128346	1
ukb-d-30740_irnt	ieu-a-7	Coronary heart disease || id:ieu-a-7	Glucose || id:ukb-d-30740_irnt	Weighted median	96	0.0852398	0.0574357	0.137785	1
ukb-d-30790_irnt	ieu-a-8	Coronary heart disease || id:ieu-a-8	Lipoprotein A || id:ukb-d-30790_irnt	MR Egger	4	-0.150514	0.0632426	0.140323	1
ukb-d-30620_irnt	ieu-a-8	Coronary heart disease || id:ieu-a-8	Alanine aminotransferase || id:ukb-d-30620_irnt	MR Egger	127	-0.272945	0.185105	0.14285	1
ukb-d-30700_irnt	ieu-a-819	Inflammatory bowel disease || id:ieu-a-819	Creatinine || id:ukb-d-30700_irnt	Weighted mode	43	0.0385531	0.0258517	0.143351	1
ukb-d-30620_irnt	ieu-b-4953	Liver cell carcinoma || id:ieu-b-4953	Alanine aminotransferase || id:ukb-d-30620_irnt	Simple mode	165	0.00129859	0.000884139	0.143812	1
ukb-d-30710_irnt	ieu-a-808	Bipolar disorder || id:ieu-a-808	C-reactive protein || id:ukb-d-30710_irnt	Inverse variance weighted	37	-0.109428	0.0751396	0.1453	1
ukb-d-30720_irnt	ieu-a-1102	Chronic kidney disease || id:ieu-a-1102	Cystatin C || id:ukb-d-30720_irnt	Simple mode	182	0.502371	0.345877	0.148106	1
ukb-d-30700_irnt	ieu-a-7	Coronary heart disease || id:ieu-a-7	Creatinine || id:ukb-d-30700_irnt	MR Egger	291	-0.17081	0.119352	0.153469	1
ukb-d-30730_irnt	ieu-a-297	Alzheimer's disease || id:ieu-a-297	Gamma glutamyltransferase || id:ukb-d-30730_irnt	Simple mode	213	0.210659	0.147217	0.15392	1
ukb-d-30620_irnt	ieu-a-808	Bipolar disorder || id:ieu-a-808	Alanine aminotransferase || id:ukb-d-30620_irnt	Inverse variance weighted	43	0.126	0.0889136	0.156451	1
ukb-d-30710_irnt	ieu-a-1102	Chronic kidney disease || id:ieu-a-1102	C-reactive protein || id:ukb-d-30710_irnt	Weighted median	113	-0.108931	0.0768827	0.156529	1
ukb-d-30740_irnt	ieu-a-8	Coronary heart disease || id:ieu-a-8	Glucose || id:ukb-d-30740_irnt	Inverse variance weighted	57	0.164885	0.117371	0.160074	1
ukb-d-30720_irnt	ieu-a-1102	Chronic kidney disease || id:ieu-a-1102	Cystatin C || id:ukb-d-30720_irnt	Weighted mode	182	0.0709336	0.0503573	0.160668	1
ukb-d-30720_irnt	ieu-a-1054	Gout || id:ieu-a-1054	Cystatin C || id:ukb-d-30720_irnt	Simple mode	163	0.746761	0.533423	0.163443	1
ukb-d-30720_irnt	ieu-a-810	Schizophrenia || id:ieu-a-810	Cystatin C || id:ukb-d-30720_irnt	MR Egger	55	0.0646703	0.0457969	0.163762	1
ukb-d-30700_irnt	ieu-b-4953	Liver cell carcinoma || id:ieu-b-4953	Creatinine || id:ukb-d-30700_irnt	Weighted mode	274	-0.000604581	0.000434478	0.165203	1
ukb-d-30710_irnt	ieu-b-4953	Liver cell carcinoma || id:ieu-b-4953	C-reactive protein || id:ukb-d-30710_irnt	Inverse variance weighted	170	0.000188276	0.000135671	0.165217	1
ukb-d-30740_irnt	ieu-a-7	Coronary heart disease || id:ieu-a-7	Glucose || id:ukb-d-30740_irnt	Weighted mode	96	0.0822918	0.0588854	0.165521	1
ukb-d-30860_irnt	ieu-a-798	Myocardial infarction || id:ieu-a-798	Total protein || id:ukb-d-30860_irnt	Weighted mode	212	-0.126533	0.0912963	0.167221	1
ukb-d-30790_irnt	ieu-a-297	Alzheimer's disease || id:ieu-a-297	Lipoprotein A || id:ukb-d-30790_irnt	Inverse variance weighted	11	-0.0423453	0.030762	0.168653	1
ukb-d-30790_irnt	ieu-a-297	Alzheimer's disease || id:ieu-a-297	Lipoprotein A || id:ukb-d-30790_irnt	Weighted median	11	-0.036394	0.0264536	0.168893	1
ukb-d-30700_irnt	ieu-a-808	Bipolar disorder || id:ieu-a-808	Creatinine || id:ukb-d-30700_irnt	MR Egger	68	-0.136477	0.0999791	0.176872	1
ukb-d-30880_irnt	ieu-a-1102	Chronic kidney disease || id:ieu-a-1102	Urate || id:ukb-d-30880_irnt	Inverse variance weighted	147	0.0903543	0.0671754	0.178609	1
ukb-d-30740_irnt	ieu-a-8	Coronary heart disease || id:ieu-a-8	Glucose || id:ukb-d-30740_irnt	Weighted median	57	0.120384	0.0897923	0.18002	1
ukb-d-30710_irnt	ieu-b-4953	Liver cell carcinoma || id:ieu-b-4953	C-reactive protein || id:ukb-d-30710_irnt	Weighted mode	170	0.000214574	0.000159829	0.181225	1
ukb-d-30880_irnt	ieu-a-798	Myocardial infarction || id:ieu-a-798	Urate || id:ukb-d-30880_irnt	Simple mode	226	0.170327	0.127974	0.184552	1
ukb-d-30790_irnt	ieu-a-297	Alzheimer's disease || id:ieu-a-297	Lipoprotein A || id:ukb-d-30790_irnt	Weighted mode	11	-0.0388156	0.0272681	0.185041	1
ukb-d-30710_irnt	ieu-a-1054	Gout || id:ieu-a-1054	C-reactive protein || id:ukb-d-30710_irnt	Weighted mode	103	-0.20785	0.156267	0.186453	1
ukb-d-30700_irnt	ieu-a-8	Coronary heart disease || id:ieu-a-8	Creatinine || id:ukb-d-30700_irnt	Weighted median	205	-0.126621	0.0959866	0.187117	1
ukb-d-30700_irnt	ieu-b-4953	Liver cell carcinoma || id:ieu-b-4953	Creatinine || id:ukb-d-30700_irnt	Weighted median	274	-0.000338878	0.000259024	0.190776	1
ukb-d-30690_irnt	ieu-b-4953	Liver cell carcinoma || id:ieu-b-4953	Cholesterol || id:ukb-d-30690_irnt	MR Egger	130	-0.000337513	0.000257029	0.191487	1
ukb-d-30620_irnt	ieu-a-7	Coronary heart disease || id:ieu-a-7	Alanine aminotransferase || id:ukb-d-30620_irnt	MR Egger	176	-0.163637	0.125271	0.193187	1
ukb-d-30700_irnt	ieu-a-297	Alzheimer's disease || id:ieu-a-297	Creatinine || id:ukb-d-30700_irnt	Simple mode	242	-0.301564	0.231296	0.193546	1
ukb-d-30700_irnt	ieu-a-798	Myocardial infarction || id:ieu-a-798	Creatinine || id:ukb-d-30700_irnt	Weighted median	291	-0.0751339	0.0579483	0.19478	1
ukb-d-30730_irnt	ieu-a-1054	Gout || id:ieu-a-1054	Gamma glutamyltransferase || id:ukb-d-30730_irnt	Weighted mode	159	0.221132	0.173882	0.205335	1
ukb-d-30780_irnt	ieu-b-4953	Liver cell carcinoma || id:ieu-b-4953	LDL direct || id:ukb-d-30780_irnt	MR Egger	121	-0.000283691	0.00022288	0.205555	1
ukb-d-30730_irnt	ieu-a-1102	Chronic kidney disease || id:ieu-a-1102	Gamma glutamyltransferase || id:ukb-d-30730_irnt	Weighted mode	181	-0.0954297	0.0752179	0.206183	1
ukb-d-30710_irnt	ieu-a-810	Schizophrenia || id:ieu-a-810	C-reactive protein || id:ukb-d-30710_irnt	MR Egger	36	-0.130731	0.10162	0.20697	1
ukb-d-30770_irnt	ieu-a-798	Myocardial infarction || id:ieu-a-798	IGF-1 || id:ukb-d-30770_irnt	Simple mode	313	0.142616	0.114836	0.215205	1
ukb-d-30730_irnt	ieu-a-8	Coronary heart disease || id:ieu-a-8	Gamma glutamyltransferase || id:ukb-d-30730_irnt	Weighted median	183	0.100329	0.08129	0.217125	1
ukb-d-30770_irnt	ieu-a-1102	Chronic kidney disease || id:ieu-a-1102	IGF-1 || id:ukb-d-30770_irnt	Simple mode	200	-0.216654	0.175262	0.217852	1
ukb-d-30730_irnt	ieu-a-808	Bipolar disorder || id:ieu-a-808	Gamma glutamyltransferase || id:ukb-d-30730_irnt	Inverse variance weighted	57	-0.0395845	0.0326924	0.225965	1
ukb-d-30720_irnt	ieu-a-8	Coronary heart disease || id:ieu-a-8	Cystatin C || id:ukb-d-30720_irnt	Inverse variance weighted	188	0.0624943	0.0517455	0.227153	1
ukb-d-30720_irnt	ieu-a-297	Alzheimer's disease || id:ieu-a-297	Cystatin C || id:ukb-d-30720_irnt	Weighted median	231	0.0636955	0.0527465	0.22721	1
ukb-d-30860_irnt	ieu-b-4953	Liver cell carcinoma || id:ieu-b-4953	Total protein || id:ukb-d-30860_irnt	MR Egger	201	0.00042909	0.000355558	0.228939	1
ukb-d-30880_irnt	ieu-a-819	Inflammatory bowel disease || id:ieu-a-819	Urate || id:ukb-d-30880_irnt	MR Egger	25	-0.727418	0.594385	0.233411	1
ukb-d-30690_irnt	ieu-a-1054	Gout || id:ieu-a-1054	Cholesterol || id:ukb-d-30690_irnt	Weighted median	88	-0.24207	0.204041	0.235472	1
ukb-d-30870_irnt	ieu-a-297	Alzheimer's disease || id:ieu-a-297	Triglycerides || id:ukb-d-30870_irnt	Weighted mode	170	-0.116375	0.0986728	0.239897	1
ukb-d-30730_irnt	ieu-a-297	Alzheimer's disease || id:ieu-a-297	Gamma glutamyltransferase || id:ukb-d-30730_irnt	Weighted median	213	0.0859352	0.0733383	0.241292	1
ukb-d-30740_irnt	ieu-a-1054	Gout || id:ieu-a-1054	Glucose || id:ukb-d-30740_irnt	Inverse variance weighted	52	-0.195346	0.167102	0.242395	1
ukb-d-30770_irnt	ieu-b-4953	Liver cell carcinoma || id:ieu-b-4953	IGF-1 || id:ukb-d-30770_irnt	MR Egger	279	-0.000342134	0.000293466	0.244681	1
ukb-d-30780_irnt	ieu-b-4953	Liver cell carcinoma || id:ieu-b-4953	LDL direct || id:ukb-d-30780_irnt	Inverse variance weighted	121	-0.000193852	0.000167221	0.246354	1
ukb-d-30870_irnt	ieu-b-4953	Liver cell carcinoma || id:ieu-b-4953	Triglycerides || id:ukb-d-30870_irnt	MR Egger	179	-0.000261405	0.000225165	0.247228	1
ukb-d-30880_irnt	ieu-a-798	Myocardial infarction || id:ieu-a-798	Urate || id:ukb-d-30880_irnt	Weighted median	226	0.0458187	0.0397795	0.249397	1
ukb-d-30730_irnt	ieu-a-819	Inflammatory bowel disease || id:ieu-a-819	Gamma glutamyltransferase || id:ukb-d-30730_irnt	MR Egger	46	0.0743084	0.063738	0.24996	1
ukb-d-30880_irnt	ieu-a-808	Bipolar disorder || id:ieu-a-808	Urate || id:ukb-d-30880_irnt	MR Egger	43	0.334422	0.287323	0.251184	1
ukb-d-30640_irnt	ieu-b-4953	Liver cell carcinoma || id:ieu-b-4953	Apoliprotein B || id:ukb-d-30640_irnt	MR Egger	128	-0.00019956	0.000173227	0.251494	1
ukb-d-30860_irnt	ieu-a-1102	Chronic kidney disease || id:ieu-a-1102	Total protein || id:ukb-d-30860_irnt	MR Egger	139	-0.175458	0.153422	0.254771	1
ukb-d-30880_irnt	ieu-a-819	Inflammatory bowel disease || id:ieu-a-819	Urate || id:ukb-d-30880_irnt	Weighted median	25	0.0837292	0.0738987	0.257203	1
ukb-d-30870_irnt	ieu-a-1102	Chronic kidney disease || id:ieu-a-1102	Triglycerides || id:ukb-d-30870_irnt	Weighted median	126	0.0833157	0.0738573	0.259293	1
ukb-d-30700_irnt	ieu-a-819	Inflammatory bowel disease || id:ieu-a-819	Creatinine || id:ukb-d-30700_irnt	Weighted median	43	0.031608	0.0284271	0.266183	1
ukb-d-30770_irnt	ieu-a-1054	Gout || id:ieu-a-1054	IGF-1 || id:ukb-d-30770_irnt	Weighted median	186	-0.206449	0.186383	0.268008	1
ukb-d-30640_irnt	ieu-a-1102	Chronic kidney disease || id:ieu-a-1102	Apoliprotein B || id:ukb-d-30640_irnt	Simple mode	80	0.207598	0.186604	0.269295	1
ukb-d-30790_irnt	ieu-b-4953	Liver cell carcinoma || id:ieu-b-4953	Lipoprotein A || id:ukb-d-30790_irnt	Simple mode	6	0.000176338	0.000143217	0.272975	1
ukb-d-30690_irnt	ieu-a-819	Inflammatory bowel disease || id:ieu-a-819	Cholesterol || id:ukb-d-30690_irnt	Weighted mode	18	0.0876228	0.0773637	0.273101	1
ukb-d-30740_irnt	ieu-a-798	Myocardial infarction || id:ieu-a-798	Glucose || id:ukb-d-30740_irnt	Weighted median	96	0.0737453	0.0672999	0.273179	1
ukb-d-30620_irnt	ieu-a-808	Bipolar disorder || id:ieu-a-808	Alanine aminotransferase || id:ukb-d-30620_irnt	MR Egger	43	-0.251754	0.227873	0.275688	1
ukb-d-30710_irnt	ieu-a-7	Coronary heart disease || id:ieu-a-7	C-reactive protein || id:ukb-d-30710_irnt	Simple mode	182	-0.161884	0.148245	0.276283	1
ukb-d-30870_irnt	ieu-b-4953	Liver cell carcinoma || id:ieu-b-4953	Triglycerides || id:ukb-d-30870_irnt	Weighted median	179	-0.000240705	0.000222249	0.278789	1
ukb-d-30620_irnt	ieu-a-8	Coronary heart disease || id:ieu-a-8	Alanine aminotransferase || id:ukb-d-30620_irnt	Weighted mode	127	-0.13533	0.124736	0.280023	1
ukb-d-30700_irnt	ieu-a-798	Myocardial infarction || id:ieu-a-798	Creatinine || id:ukb-d-30700_irnt	Simple mode	291	-0.180062	0.16645	0.280251	1
ukb-d-30770_irnt	ieu-a-798	Myocardial infarction || id:ieu-a-798	IGF-1 || id:ukb-d-30770_irnt	Weighted mode	313	0.0662795	0.061447	0.28158	1
ukb-d-30730_irnt	ieu-a-1102	Chronic kidney disease || id:ieu-a-1102	Gamma glutamyltransferase || id:ukb-d-30730_irnt	Weighted median	181	-0.0811234	0.0762786	0.287548	1
ukb-d-30720_irnt	ieu-a-297	Alzheimer's disease || id:ieu-a-297	Cystatin C || id:ukb-d-30720_irnt	Weighted mode	231	0.0590592	0.0554632	0.288066	1
ukb-d-30870_irnt	ieu-a-1054	Gout || id:ieu-a-1054	Triglycerides || id:ukb-d-30870_irnt	MR Egger	112	0.269291	0.253525	0.290477	1
ukb-d-30740_irnt	ieu-a-297	Alzheimer's disease || id:ieu-a-297	Glucose || id:ukb-d-30740_irnt	MR Egger	78	0.146436	0.138723	0.294495	1
ukb-d-30730_irnt	ieu-a-1054	Gout || id:ieu-a-1054	Gamma glutamyltransferase || id:ukb-d-30730_irnt	Simple mode	159	0.415959	0.395582	0.294629	1
ukb-d-30730_irnt	ieu-a-798	Myocardial infarction || id:ieu-a-798	Gamma glutamyltransferase || id:ukb-d-30730_irnt	Weighted median	251	0.053002	0.0507892	0.296684	1
ukb-d-30730_irnt	ieu-a-7	Coronary heart disease || id:ieu-a-7	Gamma glutamyltransferase || id:ukb-d-30730_irnt	Weighted median	251	0.0482795	0.0464241	0.298355	1
ukb-d-30620_irnt	ieu-a-798	Myocardial infarction || id:ieu-a-798	Alanine aminotransferase || id:ukb-d-30620_irnt	MR Egger	176	-0.137732	0.132802	0.301116	1
ukb-d-30740_irnt	ieu-a-297	Alzheimer's disease || id:ieu-a-297	Glucose || id:ukb-d-30740_irnt	Weighted mode	78	0.086915	0.0836931	0.302289	1
ukb-d-30780_irnt	ieu-a-810	Schizophrenia || id:ieu-a-810	LDL direct || id:ukb-d-30780_irnt	Inverse variance weighted	17	0.0201774	0.0196849	0.305353	1
ukb-d-30700_irnt	ieu-b-4953	Liver cell carcinoma || id:ieu-b-4953	Creatinine || id:ukb-d-30700_irnt	Simple mode	274	-0.000675797	0.000658301	0.305529	1
ukb-d-30690_irnt	ieu-a-297	Alzheimer's disease || id:ieu-a-297	Cholesterol || id:ukb-d-30690_irnt	Inverse variance weighted	128	0.105463	0.10356	0.308498	1
ukb-d-30880_irnt	ieu-b-4953	Liver cell carcinoma || id:ieu-b-4953	Urate || id:ukb-d-30880_irnt	MR Egger	202	0.000179997	0.000177505	0.31179	1
ukb-d-30870_irnt	ieu-a-1102	Chronic kidney disease || id:ieu-a-1102	Triglycerides || id:ukb-d-30870_irnt	Weighted mode	126	0.0649142	0.0641722	0.313701	1
ukb-d-30720_irnt	ieu-a-1102	Chronic kidney disease || id:ieu-a-1102	Cystatin C || id:ukb-d-30720_irnt	MR Egger	182	0.0788257	0.0783339	0.315633	1
ukb-d-30690_irnt	ieu-a-819	Inflammatory bowel disease || id:ieu-a-819	Cholesterol || id:ukb-d-30690_irnt	Inverse variance weighted	18	-0.259493	0.260236	0.318695	1
ukb-d-30640_irnt	ieu-a-819	Inflammatory bowel disease || id:ieu-a-819	Apoliprotein B || id:ukb-d-30640_irnt	Weighted mode	19	0.0635309	0.0624932	0.322812	1
ukb-d-30880_irnt	ieu-a-7	Coronary heart disease || id:ieu-a-7	Urate || id:ukb-d-30880_irnt	Simple mode	226	0.12145	0.122657	0.323161	1
ukb-d-30860_irnt	ieu-b-4953	Liver cell carcinoma || id:ieu-b-4953	Total protein || id:ukb-d-30860_irnt	Weighted median	201	0.000269389	0.000273989	0.325503	1
ukb-d-30870_irnt	ieu-a-1054	Gout || id:ieu-a-1054	Triglycerides || id:ukb-d-30870_irnt	Weighted median	112	0.233465	0.238075	0.326771	1
ukb-d-30690_irnt	ieu-b-4953	Liver cell carcinoma || id:ieu-b-4953	Cholesterol || id:ukb-d-30690_irnt	Weighted mode	130	-0.000197518	0.000201256	0.328221	1
ukb-d-30740_irnt	ieu-a-1054	Gout || id:ieu-a-1054	Glucose || id:ukb-d-30740_irnt	Simple mode	52	0.41788	0.42452	0.329587	1
ukb-d-30730_irnt	ieu-a-8	Coronary heart disease || id:ieu-a-8	Gamma glutamyltransferase || id:ukb-d-30730_irnt	Simple mode	183	0.164299	0.169011	0.33228	1
ukb-d-30730_irnt	ieu-b-4953	Liver cell carcinoma || id:ieu-b-4953	Gamma glutamyltransferase || id:ukb-d-30730_irnt	Simple mode	223	0.000465975	0.00048332	0.336038	1
ukb-d-30720_irnt	ieu-a-798	Myocardial infarction || id:ieu-a-798	Cystatin C || id:ukb-d-30720_irnt	Weighted mode	273	0.0298179	0.0309571	0.336302	1
ukb-d-30860_irnt	ieu-a-297	Alzheimer's disease || id:ieu-a-297	Total protein || id:ukb-d-30860_irnt	MR Egger	178	-0.151863	0.157786	0.33714	1
ukb-d-30860_irnt	ieu-a-7	Coronary heart disease || id:ieu-a-7	Total protein || id:ukb-d-30860_irnt	Weighted median	214	-0.0610618	0.0637855	0.338417	1
ukb-d-30690_irnt	ieu-a-1054	Gout || id:ieu-a-1054	Cholesterol || id:ukb-d-30690_irnt	Weighted mode	88	-0.21424	0.223404	0.340225	1
ukb-d-30620_irnt	ieu-a-1054	Gout || id:ieu-a-1054	Alanine aminotransferase || id:ukb-d-30620_irnt	Inverse variance weighted	110	0.168423	0.177569	0.342881	1
ukb-d-30690_irnt	ieu-a-297	Alzheimer's disease || id:ieu-a-297	Cholesterol || id:ukb-d-30690_irnt	MR Egger	128	0.171884	0.180795	0.34357	1
ukb-d-30880_irnt	ieu-a-8	Coronary heart disease || id:ieu-a-8	Urate || id:ukb-d-30880_irnt	Simple mode	150	-0.211329	0.223073	0.344991	1
ukb-d-30880_irnt	ieu-a-297	Alzheimer's disease || id:ieu-a-297	Urate || id:ukb-d-30880_irnt	Weighted mode	194	0.0649735	0.0687696	0.345942	1
ukb-d-30860_irnt	ieu-a-8	Coronary heart disease || id:ieu-a-8	Total protein || id:ukb-d-30860_irnt	Weighted mode	141	-0.164569	0.174722	0.347873	1
ukb-d-30710_irnt	ieu-a-7	Coronary heart disease || id:ieu-a-7	C-reactive protein || id:ukb-d-30710_irnt	Weighted median	182	-0.0514743	0.0550021	0.349345	1
ukb-d-30860_irnt	ieu-a-1054	Gout || id:ieu-a-1054	Total protein || id:ukb-d-30860_irnt	MR Egger	126	0.283709	0.303568	0.351821	1
ukb-d-30740_irnt	ieu-a-798	Myocardial infarction || id:ieu-a-798	Glucose || id:ukb-d-30740_irnt	Simple mode	96	0.134637	0.146487	0.360367	1
ukb-d-30710_irnt	ieu-a-8	Coronary heart disease || id:ieu-a-8	C-reactive protein || id:ukb-d-30710_irnt	Inverse variance weighted	114	0.0575836	0.0631532	0.361869	1
ukb-d-30790_irnt	ieu-a-1054	Gout || id:ieu-a-1054	Lipoprotein A || id:ukb-d-30790_irnt	Weighted median	3	-0.250522	0.276453	0.36483	1
ukb-d-30880_irnt	ieu-a-7	Coronary heart disease || id:ieu-a-7	Urate || id:ukb-d-30880_irnt	MR Egger	226	0.0431289	0.0475339	0.365208	1
ukb-d-30700_irnt	ieu-b-4953	Liver cell carcinoma || id:ieu-b-4953	Creatinine || id:ukb-d-30700_irnt	Inverse variance weighted	274	0.00014877	0.000165042	0.367371	1
ukb-d-30620_irnt	ieu-a-297	Alzheimer's disease || id:ieu-a-297	Alanine aminotransferase || id:ukb-d-30620_irnt	Simple mode	148	0.21357	0.236241	0.367456	1
ukb-d-30620_irnt	ieu-a-297	Alzheimer's disease || id:ieu-a-297	Alanine aminotransferase || id:ukb-d-30620_irnt	Inverse variance weighted	148	-0.267813	0.297976	0.368774	1
ukb-d-30780_irnt	ieu-a-810	Schizophrenia || id:ieu-a-810	LDL direct || id:ukb-d-30780_irnt	MR Egger	17	0.194104	0.21065	0.371398	1
ukb-d-30770_irnt	ieu-b-4953	Liver cell carcinoma || id:ieu-b-4953	IGF-1 || id:ukb-d-30770_irnt	Weighted median	279	-0.00019646	0.000219851	0.371535	1
ukb-d-30740_irnt	ieu-a-1054	Gout || id:ieu-a-1054	Glucose || id:ukb-d-30740_irnt	Weighted median	52	0.180164	0.20166	0.37164	1
ukb-d-30730_irnt	ieu-a-1054	Gout || id:ieu-a-1054	Gamma glutamyltransferase || id:ukb-d-30730_irnt	Inverse variance weighted	159	0.0949623	0.106357	0.371932	1
ukb-d-30730_irnt	ieu-a-1102	Chronic kidney disease || id:ieu-a-1102	Gamma glutamyltransferase || id:ukb-d-30730_irnt	MR Egger	181	-0.0791044	0.08898	0.375189	1
ukb-d-30740_irnt	ieu-a-1054	Gout || id:ieu-a-1054	Glucose || id:ukb-d-30740_irnt	Weighted mode	52	0.161489	0.18187	0.378744	1
ukb-d-30730_irnt	ieu-a-7	Coronary heart disease || id:ieu-a-7	Gamma glutamyltransferase || id:ukb-d-30730_irnt	Weighted mode	251	0.037027	0.0423067	0.382303	1
ukb-d-30620_irnt	ieu-a-297	Alzheimer's disease || id:ieu-a-297	Alanine aminotransferase || id:ukb-d-30620_irnt	MR Egger	148	-0.637043	0.731071	0.384976	1
ukb-d-30860_irnt	ieu-a-1102	Chronic kidney disease || id:ieu-a-1102	Total protein || id:ukb-d-30860_irnt	Weighted mode	139	0.132711	0.152549	0.385833	1
ukb-d-30860_irnt	ieu-a-8	Coronary heart disease || id:ieu-a-8	Total protein || id:ukb-d-30860_irnt	Weighted median	141	-0.0807391	0.0940908	0.390839	1
ukb-d-30720_irnt	ieu-b-4953	Liver cell carcinoma || id:ieu-b-4953	Cystatin C || id:ukb-d-30720_irnt	Inverse variance weighted	252	0.000104814	0.000122402	0.391827	1
ukb-d-30740_irnt	ieu-a-798	Myocardial infarction || id:ieu-a-798	Glucose || id:ukb-d-30740_irnt	Weighted mode	96	0.060472	0.0704911	0.393125	1
ukb-d-30770_irnt	ieu-a-297	Alzheimer's disease || id:ieu-a-297	IGF-1 || id:ukb-d-30770_irnt	Weighted mode	260	-0.0801389	0.0938133	0.393762	1
ukb-d-30620_irnt	ieu-a-8	Coronary heart disease || id:ieu-a-8	Alanine aminotransferase || id:ukb-d-30620_irnt	Weighted median	127	0.0997132	0.117389	0.395643	1
ukb-d-30770_irnt	ieu-a-1054	Gout || id:ieu-a-1054	IGF-1 || id:ukb-d-30770_irnt	Weighted mode	186	-0.163978	0.192717	0.395937	1
ukb-d-30780_irnt	ieu-b-4953	Liver cell carcinoma || id:ieu-b-4953	LDL direct || id:ukb-d-30780_irnt	Weighted mode	121	-0.00013988	0.000165886	0.400779	1
ukb-d-30730_irnt	ieu-b-4953	Liver cell carcinoma || id:ieu-b-4953	Gamma glutamyltransferase || id:ukb-d-30730_irnt	Weighted median	223	-0.000173185	0.000207941	0.404927	1
ukb-d-30880_irnt	ieu-b-4953	Liver cell carcinoma || id:ieu-b-4953	Urate || id:ukb-d-30880_irnt	Inverse variance weighted	202	0.000109567	0.000131879	0.406076	1
ukb-d-30860_irnt	ieu-a-1102	Chronic kidney disease || id:ieu-a-1102	Total protein || id:ukb-d-30860_irnt	Weighted median	139	0.0838989	0.101518	0.408551	1
ukb-d-30690_irnt	ieu-a-1054	Gout || id:ieu-a-1054	Cholesterol || id:ukb-d-30690_irnt	Inverse variance weighted	88	-0.129642	0.158119	0.41227	1
ukb-d-30700_irnt	ieu-a-7	Coronary heart disease || id:ieu-a-7	Creatinine || id:ukb-d-30700_irnt	Simple mode	291	0.129179	0.157742	0.413501	1
ukb-d-30690_irnt	ieu-a-1102	Chronic kidney disease || id:ieu-a-1102	Cholesterol || id:ukb-d-30690_irnt	Simple mode	92	-0.145418	0.177079	0.413675	1
ukb-d-30780_irnt	ieu-a-1054	Gout || id:ieu-a-1054	LDL direct || id:ukb-d-30780_irnt	Weighted mode	73	-0.165844	0.202746	0.416063	1
ukb-d-30640_irnt	ieu-a-819	Inflammatory bowel disease || id:ieu-a-819	Apoliprotein B || id:ukb-d-30640_irnt	Weighted median	19	0.054767	0.067418	0.416591	1
ukb-d-30700_irnt	ieu-b-4953	Liver cell carcinoma || id:ieu-b-4953	Creatinine || id:ukb-d-30700_irnt	MR Egger	274	-0.000318565	0.000392005	0.417126	1
ukb-d-30620_irnt	ieu-a-798	Myocardial infarction || id:ieu-a-798	Alanine aminotransferase || id:ukb-d-30620_irnt	Weighted mode	176	0.0931736	0.115112	0.419374	1
ukb-d-30770_irnt	ieu-a-808	Bipolar disorder || id:ieu-a-808	IGF-1 || id:ukb-d-30770_irnt	MR Egger	56	-0.146241	0.18094	0.422504	1
ukb-d-30640_irnt	ieu-a-819	Inflammatory bowel disease || id:ieu-a-819	Apoliprotein B || id:ukb-d-30640_irnt	Inverse variance weighted	19	0.0452648	0.0565633	0.423566	1
ukb-d-30790_irnt	ieu-a-1102	Chronic kidney disease || id:ieu-a-1102	Lipoprotein A || id:ukb-d-30790_irnt	Inverse variance weighted	2	-0.0261926	0.0327724	0.424158	1
ukb-d-30730_irnt	ieu-a-297	Alzheimer's disease || id:ieu-a-297	Gamma glutamyltransferase || id:ukb-d-30730_irnt	MR Egger	213	0.0627714	0.0783921	0.424185	1
ukb-d-30880_irnt	ieu-a-297	Alzheimer's disease || id:ieu-a-297	Urate || id:ukb-d-30880_irnt	Weighted median	194	0.0469385	0.0588207	0.424874	1
ukb-d-30700_irnt	ieu-a-8	Coronary heart disease || id:ieu-a-8	Creatinine || id:ukb-d-30700_irnt	Weighted mode	205	-0.146878	0.184947	0.428024	1
ukb-d-30730_irnt	ieu-a-798	Myocardial infarction || id:ieu-a-798	Gamma glutamyltransferase || id:ukb-d-30730_irnt	Simple mode	251	-0.116247	0.147075	0.430047	1
ukb-d-30700_irnt	ieu-a-798	Myocardial infarction || id:ieu-a-798	Creatinine || id:ukb-d-30700_irnt	MR Egger	291	-0.0970001	0.122818	0.4303	1
ukb-d-30770_irnt	ieu-a-798	Myocardial infarction || id:ieu-a-798	IGF-1 || id:ukb-d-30770_irnt	Weighted median	313	0.0386752	0.0494491	0.434144	1
ukb-d-30790_irnt	ieu-a-1054	Gout || id:ieu-a-1054	Lipoprotein A || id:ukb-d-30790_irnt	Weighted mode	3	-0.266058	0.279507	0.44162	1
ukb-d-30700_irnt	ieu-a-798	Myocardial infarction || id:ieu-a-798	Creatinine || id:ukb-d-30700_irnt	Weighted mode	291	-0.0695771	0.0903094	0.441672	1
ukb-d-30730_irnt	ieu-a-798	Myocardial infarction || id:ieu-a-798	Gamma glutamyltransferase || id:ukb-d-30730_irnt	Weighted mode	251	0.0386342	0.0504157	0.444213	1
ukb-d-30700_irnt	ieu-a-297	Alzheimer's disease || id:ieu-a-297	Creatinine || id:ukb-d-30700_irnt	Inverse variance weighted	242	-0.1456	0.193091	0.450821	1
ukb-d-30860_irnt	ieu-a-1054	Gout || id:ieu-a-1054	Total protein || id:ukb-d-30860_irnt	Weighted median	126	0.158136	0.210119	0.45169	1
ukb-d-30770_irnt	ieu-a-8	Coronary heart disease || id:ieu-a-8	IGF-1 || id:ukb-d-30770_irnt	Simple mode	208	-0.128209	0.171094	0.454498	1
ukb-d-30860_irnt	ieu-a-798	Myocardial infarction || id:ieu-a-798	Total protein || id:ukb-d-30860_irnt	Inverse variance weighted	212	-0.0331594	0.0447771	0.45897	1
ukb-d-30860_irnt	ieu-a-8	Coronary heart disease || id:ieu-a-8	Total protein || id:ukb-d-30860_irnt	Simple mode	141	-0.178869	0.244084	0.464894	1
ukb-d-30690_irnt	ieu-b-4953	Liver cell carcinoma || id:ieu-b-4953	Cholesterol || id:ukb-d-30690_irnt	Simple mode	130	-0.000372266	0.000509976	0.466733	1
ukb-d-30690_irnt	ieu-a-1054	Gout || id:ieu-a-1054	Cholesterol || id:ukb-d-30690_irnt	MR Egger	88	0.215082	0.294733	0.467524	1
ukb-d-30720_irnt	ieu-a-798	Myocardial infarction || id:ieu-a-798	Cystatin C || id:ukb-d-30720_irnt	MR Egger	273	0.0339969	0.0473886	0.473741	1
ukb-d-30880_irnt	ieu-a-8	Coronary heart disease || id:ieu-a-8	Urate || id:ukb-d-30880_irnt	MR Egger	150	0.053186	0.0742667	0.475028	1
ukb-d-30640_irnt	ieu-a-1054	Gout || id:ieu-a-1054	Apoliprotein B || id:ukb-d-30640_irnt	Weighted mode	74	-0.130764	0.182458	0.475859	1
ukb-d-30710_irnt	ieu-b-4953	Liver cell carcinoma || id:ieu-b-4953	C-reactive protein || id:ukb-d-30710_irnt	Simple mode	170	-0.000402635	0.0005706	0.481387	1
ukb-d-30700_irnt	ieu-a-8	Coronary heart disease || id:ieu-a-8	Creatinine || id:ukb-d-30700_irnt	Simple mode	205	-0.198063	0.282789	0.48448	1
ukb-d-30790_irnt	ieu-a-1054	Gout || id:ieu-a-1054	Lipoprotein A || id:ukb-d-30790_irnt	Inverse variance weighted	3	-0.201798	0.28913	0.48521	1
ukb-d-30860_irnt	ieu-a-1054	Gout || id:ieu-a-1054	Total protein || id:ukb-d-30860_irnt	Inverse variance weighted	126	0.0906009	0.135511	0.503758	1
ukb-d-30880_irnt	ieu-b-4953	Liver cell carcinoma || id:ieu-b-4953	Urate || id:ukb-d-30880_irnt	Weighted mode	202	0.000116208	0.000174837	0.507029	1
ukb-d-30880_irnt	ieu-a-8	Coronary heart disease || id:ieu-a-8	Urate || id:ukb-d-30880_irnt	Weighted median	150	0.0379413	0.0576409	0.510386	1
ukb-d-30720_irnt	ieu-a-1102	Chronic kidney disease || id:ieu-a-1102	Cystatin C || id:ukb-d-30720_irnt	Weighted median	182	0.0343394	0.0529588	0.516715	1
ukb-d-30740_irnt	ieu-a-297	Alzheimer's disease || id:ieu-a-297	Glucose || id:ukb-d-30740_irnt	Simple mode	78	-0.139591	0.214837	0.517783	1
ukb-d-30770_irnt	ieu-a-798	Myocardial infarction || id:ieu-a-798	IGF-1 || id:ukb-d-30770_irnt	MR Egger	313	0.0432523	0.0668427	0.51806	1
ukb-d-30790_irnt	ieu-a-297	Alzheimer's disease || id:ieu-a-297	Lipoprotein A || id:ukb-d-30790_irnt	MR Egger	11	-0.0235364	0.0350651	0.518934	1
ukb-d-30790_irnt	ieu-a-1054	Gout || id:ieu-a-1054	Lipoprotein A || id:ukb-d-30790_irnt	MR Egger	3	-1.37054	1.45926	0.519951	1
ukb-d-30870_irnt	ieu-a-808	Bipolar disorder || id:ieu-a-808	Triglycerides || id:ukb-d-30870_irnt	MR Egger	30	0.0840431	0.129439	0.521442	1
ukb-d-30710_irnt	ieu-a-8	Coronary heart disease || id:ieu-a-8	C-reactive protein || id:ukb-d-30710_irnt	Weighted mode	114	0.0458785	0.0713591	0.521575	1
ukb-d-30740_irnt	ieu-a-1102	Chronic kidney disease || id:ieu-a-1102	Glucose || id:ukb-d-30740_irnt	Weighted mode	56	0.0563101	0.0873138	0.521662	1
ukb-d-30770_irnt	ieu-a-1102	Chronic kidney disease || id:ieu-a-1102	IGF-1 || id:ukb-d-30770_irnt	Inverse variance weighted	200	-0.0315298	0.049578	0.5248	1
ukb-d-30860_irnt	ieu-a-798	Myocardial infarction || id:ieu-a-798	Total protein || id:ukb-d-30860_irnt	Weighted median	212	-0.0406258	0.0640769	0.526069	1
ukb-d-30640_irnt	ieu-b-4953	Liver cell carcinoma || id:ieu-b-4953	Apoliprotein B || id:ukb-d-30640_irnt	Weighted mode	128	-8.03234e-05	0.000126439	0.526392	1
ukb-d-30770_irnt	ieu-b-4953	Liver cell carcinoma || id:ieu-b-4953	IGF-1 || id:ukb-d-30770_irnt	Weighted mode	279	-0.000187516	0.000295721	0.526538	1
ukb-d-30740_irnt	ieu-a-1102	Chronic kidney disease || id:ieu-a-1102	Glucose || id:ukb-d-30740_irnt	Weighted median	56	0.0624601	0.0988421	0.527441	1
ukb-d-30720_irnt	ieu-a-297	Alzheimer's disease || id:ieu-a-297	Cystatin C || id:ukb-d-30720_irnt	Inverse variance weighted	231	-0.0829908	0.131962	0.529416	1
ukb-d-30870_irnt	ieu-a-1102	Chronic kidney disease || id:ieu-a-1102	Triglycerides || id:ukb-d-30870_irnt	MR Egger	126	0.0471184	0.0748241	0.530035	1
ukb-d-30860_irnt	ieu-a-297	Alzheimer's disease || id:ieu-a-297	Total protein || id:ukb-d-30860_irnt	Simple mode	178	-0.140549	0.227264	0.537081	1
ukb-d-30720_irnt	ieu-a-7	Coronary heart disease || id:ieu-a-7	Cystatin C || id:ukb-d-30720_irnt	Simple mode	274	0.0688307	0.111394	0.537155	1
ukb-d-30770_irnt	ieu-a-297	Alzheimer's disease || id:ieu-a-297	IGF-1 || id:ukb-d-30770_irnt	Simple mode	260	-0.118285	0.192738	0.539948	1
ukb-d-30700_irnt	ieu-a-1054	Gout || id:ieu-a-1054	Creatinine || id:ukb-d-30700_irnt	Inverse variance weighted	178	0.0733148	0.121353	0.545747	1
ukb-d-30770_irnt	ieu-a-8	Coronary heart disease || id:ieu-a-8	IGF-1 || id:ukb-d-30770_irnt	MR Egger	208	-0.0675943	0.111924	0.546555	1
ukb-d-30620_irnt	ieu-a-1102	Chronic kidney disease || id:ieu-a-1102	Alanine aminotransferase || id:ukb-d-30620_irnt	Inverse variance weighted	126	0.0449818	0.0748898	0.548079	1
ukb-d-30640_irnt	ieu-a-819	Inflammatory bowel disease || id:ieu-a-819	Apoliprotein B || id:ukb-d-30640_irnt	MR Egger	19	0.0885944	0.14608	0.55221	1
ukb-d-30740_irnt	ieu-a-7	Coronary heart disease || id:ieu-a-7	Glucose || id:ukb-d-30740_irnt	Simple mode	96	0.0822918	0.138799	0.554666	1
ukb-d-30770_irnt	ieu-a-1054	Gout || id:ieu-a-1054	IGF-1 || id:ukb-d-30770_irnt	Simple mode	186	-0.225459	0.384157	0.557991	1
ukb-d-30710_irnt	ieu-a-810	Schizophrenia || id:ieu-a-810	C-reactive protein || id:ukb-d-30710_irnt	Weighted mode	36	0.0119767	0.0204667	0.56218	1
ukb-d-30620_irnt	ieu-a-1054	Gout || id:ieu-a-1054	Alanine aminotransferase || id:ukb-d-30620_irnt	MR Egger	110	0.243934	0.421538	0.564012	1
ukb-d-30740_irnt	ieu-a-8	Coronary heart disease || id:ieu-a-8	Glucose || id:ukb-d-30740_irnt	Simple mode	57	0.1202	0.207769	0.565226	1
ukb-d-30770_irnt	ieu-a-1054	Gout || id:ieu-a-1054	IGF-1 || id:ukb-d-30770_irnt	MR Egger	186	-0.120591	0.209448	0.565484	1
ukb-d-30860_irnt	ieu-b-4953	Liver cell carcinoma || id:ieu-b-4953	Total protein || id:ukb-d-30860_irnt	Weighted mode	201	0.000188391	0.000334741	0.574204	1
ukb-d-30880_irnt	ieu-a-798	Myocardial infarction || id:ieu-a-798	Urate || id:ukb-d-30880_irnt	MR Egger	226	0.0279814	0.0501381	0.577343	1
ukb-d-30740_irnt	ieu-a-810	Schizophrenia || id:ieu-a-810	Glucose || id:ukb-d-30740_irnt	Inverse variance weighted	22	-0.00618808	0.0112116	0.580992	1
ukb-d-30730_irnt	ieu-a-1102	Chronic kidney disease || id:ieu-a-1102	Gamma glutamyltransferase || id:ukb-d-30730_irnt	Simple mode	181	-0.0954297	0.172971	0.581832	1
ukb-d-30860_irnt	ieu-a-297	Alzheimer's disease || id:ieu-a-297	Total protein || id:ukb-d-30860_irnt	Inverse variance weighted	178	-0.0378775	0.0688034	0.581964	1
ukb-d-30740_irnt	ieu-b-4953	Liver cell carcinoma || id:ieu-b-4953	Glucose || id:ukb-d-30740_irnt	Simple mode	87	0.000373034	0.00068214	0.585892	1
ukb-d-30870_irnt	ieu-a-808	Bipolar disorder || id:ieu-a-808	Triglycerides || id:ukb-d-30870_irnt	Inverse variance weighted	30	0.0258715	0.0475817	0.586629	1
ukb-d-30880_irnt	ieu-a-8	Coronary heart disease || id:ieu-a-8	Urate || id:ukb-d-30880_irnt	Weighted mode	150	0.0306694	0.0563946	0.587367	1
ukb-d-30790_irnt	ieu-a-8	Coronary heart disease || id:ieu-a-8	Lipoprotein A || id:ukb-d-30790_irnt	Simple mode	4	-0.0896415	0.148649	0.589021	1
ukb-d-30640_irnt	ieu-a-297	Alzheimer's disease || id:ieu-a-297	Apoliprotein B || id:ukb-d-30640_irnt	Simple mode	118	-0.0877561	0.162648	0.590535	1
ukb-d-30620_irnt	ieu-a-1054	Gout || id:ieu-a-1054	Alanine aminotransferase || id:ukb-d-30620_irnt	Weighted median	110	0.133052	0.259463	0.608094	1
ukb-d-30880_irnt	ieu-a-297	Alzheimer's disease || id:ieu-a-297	Urate || id:ukb-d-30880_irnt	MR Egger	194	0.102345	0.201107	0.611402	1
ukb-d-30860_irnt	ieu-b-4953	Liver cell carcinoma || id:ieu-b-4953	Total protein || id:ukb-d-30860_irnt	Simple mode	201	-0.000305169	0.000605569	0.61486	1
ukb-d-30870_irnt	ieu-a-297	Alzheimer's disease || id:ieu-a-297	Triglycerides || id:ukb-d-30870_irnt	Simple mode	170	0.0993791	0.197378	0.615271	1
ukb-d-30700_irnt	ieu-a-297	Alzheimer's disease || id:ieu-a-297	Creatinine || id:ukb-d-30700_irnt	Weighted mode	242	-0.0807698	0.161395	0.617217	1
ukb-d-30620_irnt	ieu-a-1054	Gout || id:ieu-a-1054	Alanine aminotransferase || id:ukb-d-30620_irnt	Weighted mode	110	0.170096	0.340358	0.618254	1
ukb-d-30770_irnt	ieu-a-7	Coronary heart disease || id:ieu-a-7	IGF-1 || id:ukb-d-30770_irnt	MR Egger	313	-0.0327414	0.0668456	0.624617	1
ukb-d-30720_irnt	ieu-a-8	Coronary heart disease || id:ieu-a-8	Cystatin C || id:ukb-d-30720_irnt	Simple mode	188	-0.120999	0.249785	0.62866	1
ukb-d-30870_irnt	ieu-b-4953	Liver cell carcinoma || id:ieu-b-4953	Triglycerides || id:ukb-d-30870_irnt	Inverse variance weighted	179	7.40826e-05	0.00015377	0.629966	1
ukb-d-30620_irnt	ieu-a-810	Schizophrenia || id:ieu-a-810	Alanine aminotransferase || id:ukb-d-30620_irnt	MR Egger	41	-0.0278231	0.0577151	0.632446	1
ukb-d-30690_irnt	ieu-a-297	Alzheimer's disease || id:ieu-a-297	Cholesterol || id:ukb-d-30690_irnt	Simple mode	128	-0.0774898	0.162035	0.633309	1
ukb-d-30710_irnt	ieu-a-297	Alzheimer's disease || id:ieu-a-297	C-reactive protein || id:ukb-d-30710_irnt	Simple mode	153	-0.0886463	0.185651	0.633699	1
ukb-d-30770_irnt	ieu-a-8	Coronary heart disease || id:ieu-a-8	IGF-1 || id:ukb-d-30770_irnt	Inverse variance weighted	208	0.0267355	0.0564663	0.635872	1
ukb-d-30640_irnt	ieu-a-1054	Gout || id:ieu-a-1054	Apoliprotein B || id:ukb-d-30640_irnt	Simple mode	74	-0.237533	0.500907	0.636769	1
ukb-d-30880_irnt	ieu-a-1102	Chronic kidney disease || id:ieu-a-1102	Urate || id:ukb-d-30880_irnt	Weighted median	147	-0.026222	0.0560177	0.639711	1
ukb-d-30860_irnt	ieu-a-1102	Chronic kidney disease || id:ieu-a-1102	Total protein || id:ukb-d-30860_irnt	Simple mode	139	0.115262	0.246181	0.640379	1
ukb-d-30710_irnt	ieu-a-1054	Gout || id:ieu-a-1054	C-reactive protein || id:ukb-d-30710_irnt	Weighted median	103	-0.0850296	0.184956	0.64571	1
ukb-d-30720_irnt	ieu-b-4953	Liver cell carcinoma || id:ieu-b-4953	Cystatin C || id:ukb-d-30720_irnt	Weighted median	252	7.13929e-05	0.000155475	0.646096	1
ukb-d-30640_irnt	ieu-a-1054	Gout || id:ieu-a-1054	Apoliprotein B || id:ukb-d-30640_irnt	MR Egger	74	0.120048	0.262529	0.64885	1
ukb-d-30740_irnt	ieu-b-4953	Liver cell carcinoma || id:ieu-b-4953	Glucose || id:ukb-d-30740_irnt	MR Egger	87	-0.000139026	0.000306338	0.651106	1
ukb-d-30690_irnt	ieu-a-1102	Chronic kidney disease || id:ieu-a-1102	Cholesterol || id:ukb-d-30690_irnt	MR Egger	92	0.0560593	0.124691	0.654091	1
ukb-d-30730_irnt	ieu-a-8	Coronary heart disease || id:ieu-a-8	Gamma glutamyltransferase || id:ukb-d-30730_irnt	MR Egger	183	-0.0462133	0.103085	0.65447	1
ukb-d-30740_irnt	ieu-a-810	Schizophrenia || id:ieu-a-810	Glucose || id:ukb-d-30740_irnt	Weighted mode	22	0.00210933	0.00464717	0.654561	1
ukb-d-30700_irnt	ieu-a-297	Alzheimer's disease || id:ieu-a-297	Creatinine || id:ukb-d-30700_irnt	MR Egger	242	-0.199214	0.450822	0.658966	1
ukb-d-30710_irnt	ieu-a-819	Inflammatory bowel disease || id:ieu-a-819	C-reactive protein || id:ukb-d-30710_irnt	MR Egger	30	0.4178	0.93702	0.659111	1
ukb-d-30720_irnt	ieu-b-4953	Liver cell carcinoma || id:ieu-b-4953	Cystatin C || id:ukb-d-30720_irnt	Weighted mode	252	6.42747e-05	0.000146504	0.66124	1
ukb-d-30770_irnt	ieu-a-7	Coronary heart disease || id:ieu-a-7	IGF-1 || id:ukb-d-30770_irnt	Weighted median	313	-0.0193	0.0442103	0.662438	1
ukb-d-30640_irnt	ieu-a-1102	Chronic kidney disease || id:ieu-a-1102	Apoliprotein B || id:ukb-d-30640_irnt	MR Egger	80	0.0431284	0.0992749	0.665173	1
ukb-d-30710_irnt	ieu-b-4953	Liver cell carcinoma || id:ieu-b-4953	C-reactive protein || id:ukb-d-30710_irnt	Weighted median	170	0.00010074	0.000232816	0.665232	1
ukb-d-30770_irnt	ieu-a-1102	Chronic kidney disease || id:ieu-a-1102	IGF-1 || id:ukb-d-30770_irnt	Weighted mode	200	-0.0363103	0.0843782	0.667423	1
ukb-d-30720_irnt	ieu-b-4953	Liver cell carcinoma || id:ieu-b-4953	Cystatin C || id:ukb-d-30720_irnt	Simple mode	252	0.000222822	0.00052069	0.669065	1
ukb-d-30700_irnt	ieu-a-1054	Gout || id:ieu-a-1054	Creatinine || id:ukb-d-30700_irnt	MR Egger	178	0.148535	0.348535	0.670504	1
ukb-d-30780_irnt	ieu-b-4953	Liver cell carcinoma || id:ieu-b-4953	LDL direct || id:ukb-d-30780_irnt	Simple mode	121	-0.000239807	0.000568037	0.673658	1
ukb-d-30770_irnt	ieu-a-1102	Chronic kidney disease || id:ieu-a-1102	IGF-1 || id:ukb-d-30770_irnt	Weighted median	200	-0.0361934	0.0865974	0.675984	1
ukb-d-30690_irnt	ieu-a-1102	Chronic kidney disease || id:ieu-a-1102	Cholesterol || id:ukb-d-30690_irnt	Inverse variance weighted	92	-0.0272868	0.0663902	0.681068	1
ukb-d-30790_irnt	ieu-a-1054	Gout || id:ieu-a-1054	Lipoprotein A || id:ukb-d-30790_irnt	Simple mode	3	-0.162409	0.348805	0.687273	1
ukb-d-30710_irnt	ieu-a-297	Alzheimer's disease || id:ieu-a-297	C-reactive protein || id:ukb-d-30710_irnt	Weighted mode	153	0.0246709	0.0623668	0.692971	1
ukb-d-30720_irnt	ieu-a-8	Coronary heart disease || id:ieu-a-8	Cystatin C || id:ukb-d-30720_irnt	Weighted mode	188	-0.0186655	0.0475788	0.695278	1
ukb-d-30700_irnt	ieu-a-7	Coronary heart disease || id:ieu-a-7	Creatinine || id:ukb-d-30700_irnt	Weighted mode	291	-0.0350306	0.0908474	0.700077	1
ukb-d-30620_irnt	ieu-a-8	Coronary heart disease || id:ieu-a-8	Alanine aminotransferase || id:ukb-d-30620_irnt	Simple mode	127	0.138627	0.361793	0.702242	1
ukb-d-30730_irnt	ieu-b-4953	Liver cell carcinoma || id:ieu-b-4953	Gamma glutamyltransferase || id:ukb-d-30730_irnt	MR Egger	223	7.29697e-05	0.000194456	0.707834	1
ukb-d-30860_irnt	ieu-a-7	Coronary heart disease || id:ieu-a-7	Total protein || id:ukb-d-30860_irnt	Inverse variance weighted	214	-0.0161583	0.0436891	0.711496	1
ukb-d-30710_irnt	ieu-a-798	Myocardial infarction || id:ieu-a-798	C-reactive protein || id:ukb-d-30710_irnt	Inverse variance weighted	183	-0.0154635	0.0421089	0.71345	1
ukb-d-30770_irnt	ieu-a-297	Alzheimer's disease || id:ieu-a-297	IGF-1 || id:ukb-d-30770_irnt	Inverse variance weighted	260	-0.0177313	0.0485673	0.715047	1
ukb-d-30700_irnt	ieu-a-1054	Gout || id:ieu-a-1054	Creatinine || id:ukb-d-30700_irnt	Weighted mode	178	-0.0423819	0.116125	0.715572	1
ukb-d-30880_irnt	ieu-b-4953	Liver cell carcinoma || id:ieu-b-4953	Urate || id:ukb-d-30880_irnt	Simple mode	202	-0.000256897	0.000705665	0.716203	1
ukb-d-30770_irnt	ieu-a-297	Alzheimer's disease || id:ieu-a-297	IGF-1 || id:ukb-d-30770_irnt	MR Egger	260	-0.0338577	0.0933609	0.717161	1
ukb-d-30710_irnt	ieu-a-1102	Chronic kidney disease || id:ieu-a-1102	C-reactive protein || id:ukb-d-30710_irnt	Inverse variance weighted	113	-0.0209446	0.0578358	0.717248	1
ukb-d-30860_irnt	ieu-a-1054	Gout || id:ieu-a-1054	Total protein || id:ukb-d-30860_irnt	Simple mode	126	-0.161845	0.453964	0.722056	1
ukb-d-30710_irnt	ieu-a-1054	Gout || id:ieu-a-1054	C-reactive protein || id:ukb-d-30710_irnt	MR Egger	103	-0.0997136	0.279795	0.722298	1
ukb-d-30780_irnt	ieu-a-1054	Gout || id:ieu-a-1054	LDL direct || id:ukb-d-30780_irnt	MR Egger	73	0.115706	0.327569	0.724965	1
ukb-d-30780_irnt	ieu-a-297	Alzheimer's disease || id:ieu-a-297	LDL direct || id:ukb-d-30780_irnt	Simple mode	118	-0.061842	0.177537	0.728216	1
ukb-d-30690_irnt	ieu-a-1054	Gout || id:ieu-a-1054	Cholesterol || id:ukb-d-30690_irnt	Simple mode	88	-0.129304	0.372991	0.729678	1
ukb-d-30730_irnt	ieu-a-7	Coronary heart disease || id:ieu-a-7	Gamma glutamyltransferase || id:ukb-d-30730_irnt	MR Egger	251	-0.0195135	0.056703	0.731035	1
ukb-d-30730_irnt	ieu-a-1102	Chronic kidney disease || id:ieu-a-1102	Gamma glutamyltransferase || id:ukb-d-30730_irnt	Inverse variance weighted	181	-0.0165393	0.0488367	0.734862	1
ukb-d-30780_irnt	ieu-a-819	Inflammatory bowel disease || id:ieu-a-819	LDL direct || id:ukb-d-30780_irnt	Weighted mode	18	0.00361625	0.0105901	0.736931	1
ukb-d-30780_irnt	ieu-a-1102	Chronic kidney disease || id:ieu-a-1102	LDL direct || id:ukb-d-30780_irnt	MR Egger	75	0.0425277	0.126454	0.737602	1
ukb-d-30770_irnt	ieu-b-4953	Liver cell carcinoma || id:ieu-b-4953	IGF-1 || id:ukb-d-30770_irnt	Inverse variance weighted	279	-4.73159e-05	0.000141981	0.738942	1
ukb-d-30720_irnt	ieu-a-798	Myocardial infarction || id:ieu-a-798	Cystatin C || id:ukb-d-30720_irnt	Weighted median	273	0.0112741	0.0341371	0.741204	1
ukb-d-30880_irnt	ieu-a-1102	Chronic kidney disease || id:ieu-a-1102	Urate || id:ukb-d-30880_irnt	MR Egger	147	-0.0283448	0.0856698	0.741227	1
ukb-d-30640_irnt	ieu-b-4953	Liver cell carcinoma || id:ieu-b-4953	Apoliprotein B || id:ukb-d-30640_irnt	Inverse variance weighted	128	-4.67275e-05	0.000141526	0.741273	1
ukb-d-30700_irnt	ieu-a-810	Schizophrenia || id:ieu-a-810	Creatinine || id:ukb-d-30700_irnt	MR Egger	80	0.0104127	0.0318072	0.744266	1
ukb-d-30720_irnt	ieu-a-798	Myocardial infarction || id:ieu-a-798	Cystatin C || id:ukb-d-30720_irnt	Simple mode	273	0.0453494	0.140108	0.746433	1
ukb-d-30620_irnt	ieu-a-1102	Chronic kidney disease || id:ieu-a-1102	Alanine aminotransferase || id:ukb-d-30620_irnt	Weighted mode	126	0.0459444	0.144419	0.750914	1
ukb-d-30870_irnt	ieu-a-810	Schizophrenia || id:ieu-a-810	Triglycerides || id:ukb-d-30870_irnt	MR Egger	33	0.12234	0.412917	0.76899	1
ukb-d-30710_irnt	ieu-a-1054	Gout || id:ieu-a-1054	C-reactive protein || id:ukb-d-30710_irnt	Inverse variance weighted	103	0.0543226	0.186166	0.770443	1
ukb-d-30730_irnt	ieu-a-819	Inflammatory bowel disease || id:ieu-a-819	Gamma glutamyltransferase || id:ukb-d-30730_irnt	Inverse variance weighted	46	0.0038843	0.0133817	0.771611	1
ukb-d-30730_irnt	ieu-b-4953	Liver cell carcinoma || id:ieu-b-4953	Gamma glutamyltransferase || id:ukb-d-30730_irnt	Weighted mode	223	-5.89905e-05	0.00020424	0.772981	1
ukb-d-30880_irnt	ieu-a-819	Inflammatory bowel disease || id:ieu-a-819	Urate || id:ukb-d-30880_irnt	Weighted mode	25	0.0183053	0.0639479	0.777141	1
ukb-d-30860_irnt	ieu-a-1054	Gout || id:ieu-a-1054	Total protein || id:ukb-d-30860_irnt	Weighted mode	126	0.0803842	0.28605	0.779164	1
ukb-d-30740_irnt	ieu-a-819	Inflammatory bowel disease || id:ieu-a-819	Glucose || id:ukb-d-30740_irnt	MR Egger	10	0.0328829	0.113472	0.779347	1
ukb-d-30740_irnt	ieu-a-1102	Chronic kidney disease || id:ieu-a-1102	Glucose || id:ukb-d-30740_irnt	Inverse variance weighted	56	0.0215484	0.0769723	0.779516	1
ukb-d-30770_irnt	ieu-a-810	Schizophrenia || id:ieu-a-810	IGF-1 || id:ukb-d-30770_irnt	Weighted mode	80	0.00413761	0.0147616	0.779983	1
ukb-d-30740_irnt	ieu-b-4953	Liver cell carcinoma || id:ieu-b-4953	Glucose || id:ukb-d-30740_irnt	Weighted median	87	-8.75285e-05	0.000315627	0.781537	1
ukb-d-30720_irnt	ieu-a-810	Schizophrenia || id:ieu-a-810	Cystatin C || id:ukb-d-30720_irnt	Weighted mode	55	-0.00156937	0.0056812	0.783418	1
ukb-d-30740_irnt	ieu-a-1054	Gout || id:ieu-a-1054	Glucose || id:ukb-d-30740_irnt	MR Egger	52	0.0714089	0.258999	0.783907	1
ukb-d-30870_irnt	ieu-b-4953	Liver cell carcinoma || id:ieu-b-4953	Triglycerides || id:ukb-d-30870_irnt	Weighted mode	179	5.5743e-05	0.000207777	0.788793	1
ukb-d-30740_irnt	ieu-a-1102	Chronic kidney disease || id:ieu-a-1102	Glucose || id:ukb-d-30740_irnt	MR Egger	56	0.0324422	0.12166	0.790744	1
ukb-d-30740_irnt	ieu-a-798	Myocardial infarction || id:ieu-a-798	Glucose || id:ukb-d-30740_irnt	MR Egger	96	-0.028177	0.105899	0.790765	1
ukb-d-30740_irnt	ieu-b-4953	Liver cell carcinoma || id:ieu-b-4953	Glucose || id:ukb-d-30740_irnt	Inverse variance weighted	87	-4.87079e-05	0.000186254	0.793697	1
ukb-d-30640_irnt	ieu-a-1102	Chronic kidney disease || id:ieu-a-1102	Apoliprotein B || id:ukb-d-30640_irnt	Weighted mode	80	0.0189606	0.076432	0.804723	1
ukb-d-30870_irnt	ieu-a-1054	Gout || id:ieu-a-1054	Triglycerides || id:ukb-d-30870_irnt	Simple mode	112	0.114906	0.483643	0.812641	1
ukb-d-30720_irnt	ieu-a-8	Coronary heart disease || id:ieu-a-8	Cystatin C || id:ukb-d-30720_irnt	Weighted median	188	-0.0109533	0.0469064	0.815362	1
ukb-d-30740_irnt	ieu-a-7	Coronary heart disease || id:ieu-a-7	Glucose || id:ukb-d-30740_irnt	MR Egger	96	0.0227139	0.0978938	0.817023	1
ukb-d-30690_irnt	ieu-a-8	Coronary heart disease || id:ieu-a-8	Cholesterol || id:ukb-d-30690_irnt	Simple mode	94	0.0552851	0.239916	0.81826	1
ukb-d-30860_irnt	ieu-a-810	Schizophrenia || id:ieu-a-810	Total protein || id:ukb-d-30860_irnt	Weighted mode	34	0.00558763	0.0242585	0.819252	1
ukb-d-30780_irnt	ieu-a-1054	Gout || id:ieu-a-1054	LDL direct || id:ukb-d-30780_irnt	Simple mode	73	-0.101643	0.453556	0.823312	1
ukb-d-30790_irnt	ieu-a-297	Alzheimer's disease || id:ieu-a-297	Lipoprotein A || id:ukb-d-30790_irnt	Simple mode	11	0.0202456	0.0904571	0.827408	1
ukb-d-30860_irnt	ieu-a-8	Coronary heart disease || id:ieu-a-8	Total protein || id:ukb-d-30860_irnt	MR Egger	141	-0.0337425	0.155966	0.829036	1
ukb-d-30690_irnt	ieu-a-1102	Chronic kidney disease || id:ieu-a-1102	Cholesterol || id:ukb-d-30690_irnt	Weighted median	92	0.0208795	0.0974665	0.830373	1
ukb-d-30640_irnt	ieu-a-1102	Chronic kidney disease || id:ieu-a-1102	Apoliprotein B || id:ukb-d-30640_irnt	Inverse variance weighted	80	-0.013703	0.0640424	0.830573	1
ukb-d-30870_irnt	ieu-a-819	Inflammatory bowel disease || id:ieu-a-819	Triglycerides || id:ukb-d-30870_irnt	MR Egger	27	0.0536457	0.253824	0.834328	1
ukb-d-30700_irnt	ieu-a-297	Alzheimer's disease || id:ieu-a-297	Creatinine || id:ukb-d-30700_irnt	Weighted median	242	0.0195366	0.0949687	0.837013	1
ukb-d-30780_irnt	ieu-a-1102	Chronic kidney disease || id:ieu-a-1102	LDL direct || id:ukb-d-30780_irnt	Weighted median	75	0.020468	0.100109	0.837997	1
ukb-d-30780_irnt	ieu-a-1054	Gout || id:ieu-a-1054	LDL direct || id:ukb-d-30780_irnt	Weighted median	73	-0.0442178	0.219772	0.840544	1
ukb-d-30720_irnt	ieu-a-808	Bipolar disorder || id:ieu-a-808	Cystatin C || id:ukb-d-30720_irnt	Simple mode	61	-0.0102285	0.0510156	0.84177	1
ukb-d-30780_irnt	ieu-a-1102	Chronic kidney disease || id:ieu-a-1102	LDL direct || id:ukb-d-30780_irnt	Simple mode	75	-0.0398747	0.202525	0.844455	1
ukb-d-30640_irnt	ieu-a-1102	Chronic kidney disease || id:ieu-a-1102	Apoliprotein B || id:ukb-d-30640_irnt	Weighted median	80	0.0176068	0.0901931	0.845226	1
ukb-d-30770_irnt	ieu-a-1102	Chronic kidney disease || id:ieu-a-1102	IGF-1 || id:ukb-d-30770_irnt	MR Egger	200	-0.0184969	0.0991211	0.852158	1
ukb-d-30700_irnt	ieu-a-1054	Gout || id:ieu-a-1054	Creatinine || id:ukb-d-30700_irnt	Weighted median	178	-0.0243858	0.134247	0.855858	1
ukb-d-30710_irnt	ieu-a-798	Myocardial infarction || id:ieu-a-798	C-reactive protein || id:ukb-d-30710_irnt	Simple mode	183	-0.0284619	0.162667	0.861297	1
ukb-d-30690_irnt	ieu-a-819	Inflammatory bowel disease || id:ieu-a-819	Cholesterol || id:ukb-d-30690_irnt	Weighted median	18	0.0153243	0.0894864	0.864029	1
ukb-d-30620_irnt	ieu-a-7	Coronary heart disease || id:ieu-a-7	Alanine aminotransferase || id:ukb-d-30620_irnt	Weighted mode	176	-0.0139971	0.0857993	0.870598	1
ukb-d-30860_irnt	ieu-a-1102	Chronic kidney disease || id:ieu-a-1102	Total protein || id:ukb-d-30860_irnt	Inverse variance weighted	139	-0.0110078	0.0679279	0.871266	1
ukb-d-30770_irnt	ieu-a-297	Alzheimer's disease || id:ieu-a-297	IGF-1 || id:ukb-d-30770_irnt	Weighted median	260	-0.0121229	0.0754433	0.872339	1
ukb-d-30880_irnt	ieu-a-810	Schizophrenia || id:ieu-a-810	Urate || id:ukb-d-30880_irnt	Inverse variance weighted	47	-0.000219285	0.00141606	0.876935	1
ukb-d-30780_irnt	ieu-a-297	Alzheimer's disease || id:ieu-a-297	LDL direct || id:ukb-d-30780_irnt	Weighted mode	118	-0.0126663	0.084197	0.880679	1
ukb-d-30710_irnt	ieu-a-1054	Gout || id:ieu-a-1054	C-reactive protein || id:ukb-d-30710_irnt	Simple mode	103	0.0673031	0.464104	0.884984	1
ukb-d-30720_irnt	ieu-a-819	Inflammatory bowel disease || id:ieu-a-819	Cystatin C || id:ukb-d-30720_irnt	MR Egger	47	-0.0313954	0.217081	0.885653	1
ukb-d-30740_irnt	ieu-a-297	Alzheimer's disease || id:ieu-a-297	Glucose || id:ukb-d-30740_irnt	Inverse variance weighted	78	-0.0125082	0.0887217	0.887884	1
ukb-d-30720_irnt	ieu-a-819	Inflammatory bowel disease || id:ieu-a-819	Cystatin C || id:ukb-d-30720_irnt	Weighted mode	47	0.00529328	0.0379497	0.889679	1
ukb-d-30780_irnt	ieu-a-819	Inflammatory bowel disease || id:ieu-a-819	LDL direct || id:ukb-d-30780_irnt	MR Egger	18	-0.0264042	0.188441	0.890314	1
ukb-d-30730_irnt	ieu-a-810	Schizophrenia || id:ieu-a-810	Gamma glutamyltransferase || id:ukb-d-30730_irnt	Weighted mode	61	-0.00104865	0.00780052	0.89351	1
ukb-d-30690_irnt	ieu-a-810	Schizophrenia || id:ieu-a-810	Cholesterol || id:ukb-d-30690_irnt	Simple mode	22	0.0288126	0.214052	0.894206	1
ukb-d-30780_irnt	ieu-a-819	Inflammatory bowel disease || id:ieu-a-819	LDL direct || id:ukb-d-30780_irnt	Inverse variance weighted	18	0.00130902	0.00987797	0.894574	1
ukb-d-30870_irnt	ieu-a-297	Alzheimer's disease || id:ieu-a-297	Triglycerides || id:ukb-d-30870_irnt	Weighted median	170	-0.0127176	0.0971043	0.8958	1
ukb-d-30770_irnt	ieu-a-7	Coronary heart disease || id:ieu-a-7	IGF-1 || id:ukb-d-30770_irnt	Simple mode	313	-0.0137621	0.105267	0.896069	1
ukb-d-30730_irnt	ieu-a-808	Bipolar disorder || id:ieu-a-808	Gamma glutamyltransferase || id:ukb-d-30730_irnt	Weighted mode	57	0.00142306	0.0109239	0.896819	1
ukb-d-30780_irnt	ieu-a-1102	Chronic kidney disease || id:ieu-a-1102	LDL direct || id:ukb-d-30780_irnt	Inverse variance weighted	75	-0.00893794	0.0735881	0.903327	1
ukb-d-30740_irnt	ieu-a-810	Schizophrenia || id:ieu-a-810	Glucose || id:ukb-d-30740_irnt	Simple mode	22	-0.00988981	0.085312	0.908813	1
ukb-d-30640_irnt	ieu-a-1054	Gout || id:ieu-a-1054	Apoliprotein B || id:ukb-d-30640_irnt	Inverse variance weighted	74	0.0193989	0.16996	0.909128	1
ukb-d-30720_irnt	ieu-a-297	Alzheimer's disease || id:ieu-a-297	Cystatin C || id:ukb-d-30720_irnt	MR Egger	231	-0.0199962	0.177314	0.91031	1
ukb-d-30860_irnt	ieu-a-810	Schizophrenia || id:ieu-a-810	Total protein || id:ukb-d-30860_irnt	MR Egger	34	-0.00403512	0.0356003	0.910465	1
ukb-d-30690_irnt	ieu-a-297	Alzheimer's disease || id:ieu-a-297	Cholesterol || id:ukb-d-30690_irnt	Weighted mode	128	-0.00952604	0.0856113	0.911577	1
ukb-d-30720_irnt	ieu-a-810	Schizophrenia || id:ieu-a-810	Cystatin C || id:ukb-d-30720_irnt	Inverse variance weighted	55	-0.000470703	0.00433881	0.91361	1
ukb-d-30730_irnt	ieu-a-819	Inflammatory bowel disease || id:ieu-a-819	Gamma glutamyltransferase || id:ukb-d-30730_irnt	Weighted mode	46	-0.00148545	0.0139848	0.91588	1
ukb-d-30700_irnt	ieu-a-810	Schizophrenia || id:ieu-a-810	Creatinine || id:ukb-d-30700_irnt	Weighted mode	80	-0.000983654	0.00953289	0.918077	1
ukb-d-30640_irnt	ieu-a-810	Schizophrenia || id:ieu-a-810	Apoliprotein B || id:ukb-d-30640_irnt	MR Egger	20	-0.0124965	0.120816	0.918762	1
ukb-d-30710_irnt	ieu-a-297	Alzheimer's disease || id:ieu-a-297	C-reactive protein || id:ukb-d-30710_irnt	Weighted median	153	-0.00735204	0.0734139	0.920229	1
ukb-d-30710_irnt	ieu-a-808	Bipolar disorder || id:ieu-a-808	C-reactive protein || id:ukb-d-30710_irnt	Weighted mode	37	-0.00158597	0.0158809	0.921004	1
ukb-d-30880_irnt	ieu-a-297	Alzheimer's disease || id:ieu-a-297	Urate || id:ukb-d-30880_irnt	Inverse variance weighted	194	-0.0150135	0.152572	0.921613	1
ukb-d-30700_irnt	ieu-a-810	Schizophrenia || id:ieu-a-810	Creatinine || id:ukb-d-30700_irnt	Inverse variance weighted	80	-0.000103855	0.00109424	0.924385	1
ukb-d-30780_irnt	ieu-b-4953	Liver cell carcinoma || id:ieu-b-4953	LDL direct || id:ukb-d-30780_irnt	Weighted median	121	1.80029e-05	0.000190087	0.924546	1
ukb-d-30720_irnt	ieu-a-8	Coronary heart disease || id:ieu-a-8	Cystatin C || id:ukb-d-30720_irnt	MR Egger	188	-0.00624619	0.0681052	0.927024	1
ukb-d-30770_irnt	ieu-a-810	Schizophrenia || id:ieu-a-810	IGF-1 || id:ukb-d-30770_irnt	Simple mode	80	0.00413761	0.0467979	0.929771	1
ukb-d-30860_irnt	ieu-a-8	Coronary heart disease || id:ieu-a-8	Total protein || id:ukb-d-30860_irnt	Inverse variance weighted	141	0.00552455	0.0674768	0.934748	1
ukb-d-30870_irnt	ieu-a-1054	Gout || id:ieu-a-1054	Triglycerides || id:ukb-d-30870_irnt	Weighted mode	112	-0.0253184	0.312735	0.935621	1
ukb-d-30700_irnt	ieu-a-1054	Gout || id:ieu-a-1054	Creatinine || id:ukb-d-30700_irnt	Simple mode	178	-0.0423819	0.536443	0.937118	1
ukb-d-30620_irnt	ieu-a-808	Bipolar disorder || id:ieu-a-808	Alanine aminotransferase || id:ukb-d-30620_irnt	Weighted mode	43	0.00218796	0.0279673	0.938014	1
ukb-d-30740_irnt	ieu-a-8	Coronary heart disease || id:ieu-a-8	Glucose || id:ukb-d-30740_irnt	MR Egger	57	0.0141182	0.1834	0.938919	1
ukb-d-30740_irnt	ieu-a-819	Inflammatory bowel disease || id:ieu-a-819	Glucose || id:ukb-d-30740_irnt	Inverse variance weighted	10	-0.00310523	0.0417453	0.940704	1
ukb-d-30710_irnt	ieu-a-1102	Chronic kidney disease || id:ieu-a-1102	C-reactive protein || id:ukb-d-30710_irnt	Simple mode	113	-0.0145558	0.209661	0.944775	1
ukb-d-30740_irnt	ieu-b-4953	Liver cell carcinoma || id:ieu-b-4953	Glucose || id:ukb-d-30740_irnt	Weighted mode	87	-1.85549e-05	0.000274915	0.946346	1
ukb-d-30690_irnt	ieu-a-808	Bipolar disorder || id:ieu-a-808	Cholesterol || id:ukb-d-30690_irnt	Simple mode	26	-0.00799366	0.129279	0.951188	1
ukb-d-30880_irnt	ieu-a-810	Schizophrenia || id:ieu-a-810	Urate || id:ukb-d-30880_irnt	Simple mode	47	0.00484644	0.0792547	0.951505	1
ukb-d-30780_irnt	ieu-a-808	Bipolar disorder || id:ieu-a-808	LDL direct || id:ukb-d-30780_irnt	Weighted mode	21	0.00358512	0.0582371	0.951524	1
ukb-d-30870_irnt	ieu-a-810	Schizophrenia || id:ieu-a-810	Triglycerides || id:ukb-d-30870_irnt	Simple mode	33	0.00661888	0.109125	0.952012	1
ukb-d-30620_irnt	ieu-a-819	Inflammatory bowel disease || id:ieu-a-819	Alanine aminotransferase || id:ukb-d-30620_irnt	Weighted mode	27	-0.000540653	0.00901733	0.952648	1
ukb-d-30620_irnt	ieu-a-1102	Chronic kidney disease || id:ieu-a-1102	Alanine aminotransferase || id:ukb-d-30620_irnt	Simple mode	126	-0.0154713	0.260515	0.952738	1
ukb-d-30860_irnt	ieu-a-810	Schizophrenia || id:ieu-a-810	Total protein || id:ukb-d-30860_irnt	Weighted median	34	0.00183425	0.031146	0.953038	1
ukb-d-30870_irnt	ieu-a-819	Inflammatory bowel disease || id:ieu-a-819	Triglycerides || id:ukb-d-30870_irnt	Inverse variance weighted	27	-0.00532267	0.0913532	0.953538	1
ukb-d-30720_irnt	ieu-a-819	Inflammatory bowel disease || id:ieu-a-819	Cystatin C || id:ukb-d-30720_irnt	Simple mode	47	0.00529328	0.0961444	0.956333	1
ukb-d-30880_irnt	ieu-b-4953	Liver cell carcinoma || id:ieu-b-4953	Urate || id:ukb-d-30880_irnt	Weighted median	202	1.02576e-05	0.000187996	0.956487	1
ukb-d-30860_irnt	ieu-b-4953	Liver cell carcinoma || id:ieu-b-4953	Total protein || id:ukb-d-30860_irnt	Inverse variance weighted	201	-8.32746e-06	0.000159267	0.958301	1
ukb-d-30620_irnt	ieu-a-819	Inflammatory bowel disease || id:ieu-a-819	Alanine aminotransferase || id:ukb-d-30620_irnt	Simple mode	27	0.00469094	0.0894287	0.958567	1
ukb-d-30780_irnt	ieu-a-808	Bipolar disorder || id:ieu-a-808	LDL direct || id:ukb-d-30780_irnt	Simple mode	21	0.0094331	0.181812	0.959136	1
ukb-d-30880_irnt	ieu-a-808	Bipolar disorder || id:ieu-a-808	Urate || id:ukb-d-30880_irnt	Simple mode	43	0.00387775	0.0758995	0.959496	1
ukb-d-30880_irnt	ieu-a-1102	Chronic kidney disease || id:ieu-a-1102	Urate || id:ukb-d-30880_irnt	Weighted mode	147	-0.00254278	0.0516718	0.960819	1
ukb-d-30640_irnt	ieu-b-4953	Liver cell carcinoma || id:ieu-b-4953	Apoliprotein B || id:ukb-d-30640_irnt	Simple mode	128	-2.51496e-05	0.000521929	0.961644	1
ukb-d-30870_irnt	ieu-a-810	Schizophrenia || id:ieu-a-810	Triglycerides || id:ukb-d-30870_irnt	Weighted mode	33	0.00220218	0.0457185	0.961882	1
ukb-d-30780_irnt	ieu-a-1102	Chronic kidney disease || id:ieu-a-1102	LDL direct || id:ukb-d-30780_irnt	Weighted mode	75	0.00441643	0.0954512	0.963221	1
ukb-d-30780_irnt	ieu-a-810	Schizophrenia || id:ieu-a-810	LDL direct || id:ukb-d-30780_irnt	Simple mode	17	0.0064023	0.1415	0.964471	1
ukb-d-30700_irnt	ieu-a-808	Bipolar disorder || id:ieu-a-808	Creatinine || id:ukb-d-30700_irnt	Simple mode	68	-0.00201536	0.0517403	0.969045	1
ukb-d-30770_irnt	ieu-a-819	Inflammatory bowel disease || id:ieu-a-819	IGF-1 || id:ukb-d-30770_irnt	Simple mode	38	0.00267242	0.071197	0.97026	1
ukb-d-30640_irnt	ieu-a-808	Bipolar disorder || id:ieu-a-808	Apoliprotein B || id:ukb-d-30640_irnt	Weighted mode	19	-0.00216965	0.0578298	0.970485	1
ukb-d-30620_irnt	ieu-a-808	Bipolar disorder || id:ieu-a-808	Alanine aminotransferase || id:ukb-d-30620_irnt	Simple mode	43	0.00218796	0.0608057	0.971467	1
ukb-d-30640_irnt	ieu-b-4953	Liver cell carcinoma || id:ieu-b-4953	Apoliprotein B || id:ukb-d-30640_irnt	Weighted median	128	-4.63623e-06	0.000132567	0.972102	1
ukb-d-30690_irnt	ieu-b-4953	Liver cell carcinoma || id:ieu-b-4953	Cholesterol || id:ukb-d-30690_irnt	Weighted median	130	8.06946e-06	0.000232092	0.972264	1
ukb-d-30620_irnt	ieu-a-1102	Chronic kidney disease || id:ieu-a-1102	Alanine aminotransferase || id:ukb-d-30620_irnt	MR Egger	126	0.00490217	0.156061	0.974992	1
ukb-d-30780_irnt	ieu-a-819	Inflammatory bowel disease || id:ieu-a-819	LDL direct || id:ukb-d-30780_irnt	Simple mode	18	0.00361625	0.114	0.975063	1
ukb-d-30640_irnt	ieu-a-297	Alzheimer's disease || id:ieu-a-297	Apoliprotein B || id:ukb-d-30640_irnt	Weighted mode	118	0.00215201	0.0705115	0.975704	1
ukb-d-30770_irnt	ieu-a-808	Bipolar disorder || id:ieu-a-808	IGF-1 || id:ukb-d-30770_irnt	Simple mode	56	-0.00340684	0.115573	0.97659	1
ukb-d-30720_irnt	ieu-a-810	Schizophrenia || id:ieu-a-810	Cystatin C || id:ukb-d-30720_irnt	Simple mode	55	-0.00156937	0.0546275	0.977187	1
ukb-d-30870_irnt	ieu-a-819	Inflammatory bowel disease || id:ieu-a-819	Triglycerides || id:ukb-d-30870_irnt	Weighted mode	27	-0.00281393	0.103886	0.978597	1
ukb-d-30690_irnt	ieu-a-297	Alzheimer's disease || id:ieu-a-297	Cholesterol || id:ukb-d-30690_irnt	Weighted median	128	-0.00216084	0.0826897	0.979152	1
ukb-d-30620_irnt	ieu-a-1102	Chronic kidney disease || id:ieu-a-1102	Alanine aminotransferase || id:ukb-d-30620_irnt	Weighted median	126	0.00270782	0.109362	0.980246	1
ukb-d-30620_irnt	ieu-a-810	Schizophrenia || id:ieu-a-810	Alanine aminotransferase || id:ukb-d-30620_irnt	Simple mode	41	0.00154662	0.0633425	0.980642	1
ukb-d-30730_irnt	ieu-a-808	Bipolar disorder || id:ieu-a-808	Gamma glutamyltransferase || id:ukb-d-30730_irnt	Simple mode	57	0.00142306	0.0586316	0.980723	1
ukb-d-30870_irnt	ieu-a-808	Bipolar disorder || id:ieu-a-808	Triglycerides || id:ukb-d-30870_irnt	Weighted mode	30	0.000389529	0.016029	0.980779	1
ukb-d-30690_irnt	ieu-a-1102	Chronic kidney disease || id:ieu-a-1102	Cholesterol || id:ukb-d-30690_irnt	Weighted mode	92	-0.0025328	0.106163	0.981018	1
ukb-d-30710_irnt	ieu-a-808	Bipolar disorder || id:ieu-a-808	C-reactive protein || id:ukb-d-30710_irnt	Simple mode	37	-0.00158597	0.069295	0.981867	1
ukb-d-30710_irnt	ieu-a-810	Schizophrenia || id:ieu-a-810	C-reactive protein || id:ukb-d-30710_irnt	Simple mode	36	0.00125828	0.0559566	0.982187	1
ukb-d-30740_irnt	ieu-a-808	Bipolar disorder || id:ieu-a-808	Glucose || id:ukb-d-30740_irnt	Simple mode	20	-0.0047784	0.214552	0.982464	1
ukb-d-30860_irnt	ieu-a-808	Bipolar disorder || id:ieu-a-808	Total protein || id:ukb-d-30860_irnt	Weighted mode	42	-0.00102147	0.0474022	0.982912	1
ukb-d-30740_irnt	ieu-a-1102	Chronic kidney disease || id:ieu-a-1102	Glucose || id:ukb-d-30740_irnt	Simple mode	56	0.00374204	0.17764	0.98327	1
ukb-d-30710_irnt	ieu-a-8	Coronary heart disease || id:ieu-a-8	C-reactive protein || id:ukb-d-30710_irnt	MR Egger	114	0.00193632	0.0941947	0.983636	1
ukb-d-30700_irnt	ieu-a-819	Inflammatory bowel disease || id:ieu-a-819	Creatinine || id:ukb-d-30700_irnt	Simple mode	43	0.00195087	0.101459	0.98475	1
ukb-d-30730_irnt	ieu-a-810	Schizophrenia || id:ieu-a-810	Gamma glutamyltransferase || id:ukb-d-30730_irnt	Simple mode	61	-0.00104865	0.0550469	0.984864	1
ukb-d-30860_irnt	ieu-a-819	Inflammatory bowel disease || id:ieu-a-819	Total protein || id:ukb-d-30860_irnt	Weighted mode	36	0.00106651	0.0563338	0.985003	1
ukb-d-30640_irnt	ieu-a-1054	Gout || id:ieu-a-1054	Apoliprotein B || id:ukb-d-30640_irnt	Weighted median	74	0.00384772	0.207336	0.985194	1
ukb-d-30710_irnt	ieu-a-819	Inflammatory bowel disease || id:ieu-a-819	C-reactive protein || id:ukb-d-30710_irnt	Simple mode	30	0.00380146	0.210919	0.985744	1
ukb-d-30880_irnt	ieu-a-810	Schizophrenia || id:ieu-a-810	Urate || id:ukb-d-30880_irnt	Weighted mode	47	-0.000107718	0.00638876	0.986621	1
ukb-d-30730_irnt	ieu-a-798	Myocardial infarction || id:ieu-a-798	Gamma glutamyltransferase || id:ukb-d-30730_irnt	MR Egger	251	0.000983583	0.0603435	0.987008	1
ukb-d-30700_irnt	ieu-a-810	Schizophrenia || id:ieu-a-810	Creatinine || id:ukb-d-30700_irnt	Simple mode	80	-0.000983654	0.0616751	0.987315	1
ukb-d-30710_irnt	ieu-a-7	Coronary heart disease || id:ieu-a-7	C-reactive protein || id:ukb-d-30710_irnt	Inverse variance weighted	182	-0.000647103	0.0408205	0.987352	1
ukb-d-30730_irnt	ieu-a-819	Inflammatory bowel disease || id:ieu-a-819	Gamma glutamyltransferase || id:ukb-d-30730_irnt	Simple mode	46	-0.00148545	0.0942869	0.9875	1
ukb-d-30870_irnt	ieu-a-819	Inflammatory bowel disease || id:ieu-a-819	Triglycerides || id:ukb-d-30870_irnt	Simple mode	27	-0.00281393	0.177976	0.987506	1
ukb-d-30870_irnt	ieu-b-4953	Liver cell carcinoma || id:ieu-b-4953	Triglycerides || id:ukb-d-30870_irnt	Simple mode	179	8.2683e-06	0.000563118	0.988301	1
ukb-d-30640_irnt	ieu-a-808	Bipolar disorder || id:ieu-a-808	Apoliprotein B || id:ukb-d-30640_irnt	Simple mode	19	-0.00216965	0.151139	0.988704	1
ukb-d-30640_irnt	ieu-a-810	Schizophrenia || id:ieu-a-810	Apoliprotein B || id:ukb-d-30640_irnt	Simple mode	20	0.00181558	0.131576	0.989134	1
ukb-d-30780_irnt	ieu-a-1054	Gout || id:ieu-a-1054	LDL direct || id:ukb-d-30780_irnt	Inverse variance weighted	73	-0.00243654	0.193327	0.989944	1
ukb-d-30780_irnt	ieu-a-297	Alzheimer's disease || id:ieu-a-297	LDL direct || id:ukb-d-30780_irnt	Weighted median	118	-0.00106339	0.0852732	0.99005	1
ukb-d-30640_irnt	ieu-a-819	Inflammatory bowel disease || id:ieu-a-819	Apoliprotein B || id:ukb-d-30640_irnt	Simple mode	19	0.00141326	0.129401	0.991406	1
ukb-d-30860_irnt	ieu-a-808	Bipolar disorder || id:ieu-a-808	Total protein || id:ukb-d-30860_irnt	Simple mode	42	-0.00102147	0.101984	0.992057	1
ukb-d-30770_irnt	ieu-a-7	Coronary heart disease || id:ieu-a-7	IGF-1 || id:ukb-d-30770_irnt	Weighted mode	313	-0.000505856	0.0510179	0.992095	1
ukb-d-30860_irnt	ieu-a-819	Inflammatory bowel disease || id:ieu-a-819	Total protein || id:ukb-d-30860_irnt	Simple mode	36	0.00106651	0.119095	0.992906	1
ukb-d-30640_irnt	ieu-a-297	Alzheimer's disease || id:ieu-a-297	Apoliprotein B || id:ukb-d-30640_irnt	Weighted median	118	-0.000545062	0.0804806	0.994596	1
ukb-d-30870_irnt	ieu-a-808	Bipolar disorder || id:ieu-a-808	Triglycerides || id:ukb-d-30870_irnt	Simple mode	30	0.000389529	0.0713706	0.995683	1
ukb-d-30880_irnt	ieu-a-819	Inflammatory bowel disease || id:ieu-a-819	Urate || id:ukb-d-30880_irnt	Simple mode	25	0.000650807	0.140355	0.996339	1
ukb-d-30720_irnt	ieu-b-4953	Liver cell carcinoma || id:ieu-b-4953	Cystatin C || id:ukb-d-30720_irnt	MR Egger	252	-1.83889e-07	0.000169196	0.999134	1
ukb-d-30860_irnt	ieu-a-810	Schizophrenia || id:ieu-a-810	Total protein || id:ukb-d-30860_irnt	Simple mode	34	-3.83334e-05	0.0854919	0.999645	1
ukb-d-30690_irnt	ieu-a-819	Inflammatory bowel disease || id:ieu-a-819	Cholesterol || id:ukb-d-30690_irnt	Simple mode	18	1.21868e-05	0.163232	0.999941	1
ukb-d-30740_irnt	ieu-a-819	Inflammatory bowel disease || id:ieu-a-819	Glucose || id:ukb-d-30740_irnt	Weighted mode	10	3e-08	0.0424283	0.999999	1
ukb-d-30740_irnt	ieu-a-819	Inflammatory bowel disease || id:ieu-a-819	Glucose || id:ukb-d-30740_irnt	Simple mode	10	3e-08	0.172404	1	1
ukb-d-30620_irnt	ieu-a-808	Bipolar disorder || id:ieu-a-808	Alanine aminotransferase || id:ukb-d-30620_irnt	Weighted median	43	0	0.032127	1	1
ukb-d-30640_irnt	ieu-a-808	Bipolar disorder || id:ieu-a-808	Apoliprotein B || id:ukb-d-30640_irnt	Weighted median	19	0	0.0574934	1	1
ukb-d-30710_irnt	ieu-a-808	Bipolar disorder || id:ieu-a-808	C-reactive protein || id:ukb-d-30710_irnt	Weighted median	37	0	0.0178699	1	1
ukb-d-30730_irnt	ieu-a-808	Bipolar disorder || id:ieu-a-808	Gamma glutamyltransferase || id:ukb-d-30730_irnt	Weighted median	57	0	0.0107333	1	1
ukb-d-30780_irnt	ieu-a-808	Bipolar disorder || id:ieu-a-808	LDL direct || id:ukb-d-30780_irnt	Weighted median	21	0	0.0629399	1	1
ukb-d-30860_irnt	ieu-a-808	Bipolar disorder || id:ieu-a-808	Total protein || id:ukb-d-30860_irnt	Weighted median	42	0	0.0544712	1	1
ukb-d-30870_irnt	ieu-a-808	Bipolar disorder || id:ieu-a-808	Triglycerides || id:ukb-d-30870_irnt	Weighted median	30	0	0.0173814	1	1
ukb-d-30620_irnt	ieu-a-819	Inflammatory bowel disease || id:ieu-a-819	Alanine aminotransferase || id:ukb-d-30620_irnt	Weighted median	27	0	0.0100974	1	1
ukb-d-30720_irnt	ieu-a-819	Inflammatory bowel disease || id:ieu-a-819	Cystatin C || id:ukb-d-30720_irnt	Weighted median	47	0	0.0418921	1	1
ukb-d-30730_irnt	ieu-a-819	Inflammatory bowel disease || id:ieu-a-819	Gamma glutamyltransferase || id:ukb-d-30730_irnt	Weighted median	46	0	0.0154955	1	1
ukb-d-30740_irnt	ieu-a-819	Inflammatory bowel disease || id:ieu-a-819	Glucose || id:ukb-d-30740_irnt	Weighted median	10	0	0.0424558	1	1
ukb-d-30780_irnt	ieu-a-819	Inflammatory bowel disease || id:ieu-a-819	LDL direct || id:ukb-d-30780_irnt	Weighted median	18	0	0.00992739	1	1
ukb-d-30860_irnt	ieu-a-819	Inflammatory bowel disease || id:ieu-a-819	Total protein || id:ukb-d-30860_irnt	Weighted median	36	0	0.0649861	1	1
ukb-d-30870_irnt	ieu-a-819	Inflammatory bowel disease || id:ieu-a-819	Triglycerides || id:ukb-d-30870_irnt	Weighted median	27	0	0.129458	1	1
ukb-d-30710_irnt	ieu-a-810	Schizophrenia || id:ieu-a-810	C-reactive protein || id:ukb-d-30710_irnt	Weighted median	36	0	0.023137	1	1
ukb-d-30700_irnt	ieu-a-810	Schizophrenia || id:ieu-a-810	Creatinine || id:ukb-d-30700_irnt	Weighted median	80	0	0.001099	1	1
ukb-d-30720_irnt	ieu-a-810	Schizophrenia || id:ieu-a-810	Cystatin C || id:ukb-d-30720_irnt	Weighted median	55	0	0.00100682	1	1
ukb-d-30730_irnt	ieu-a-810	Schizophrenia || id:ieu-a-810	Gamma glutamyltransferase || id:ukb-d-30730_irnt	Weighted median	61	0	0.00497337	1	1
ukb-d-30740_irnt	ieu-a-810	Schizophrenia || id:ieu-a-810	Glucose || id:ukb-d-30740_irnt	Weighted median	22	0	0.00201708	1	1
ukb-d-30770_irnt	ieu-a-810	Schizophrenia || id:ieu-a-810	IGF-1 || id:ukb-d-30770_irnt	Weighted median	80	0	0.0172047	1	1
ukb-d-30870_irnt	ieu-a-810	Schizophrenia || id:ieu-a-810	Triglycerides || id:ukb-d-30870_irnt	Weighted median	33	0	0.0640473	1	1
ukb-d-30880_irnt	ieu-a-810	Schizophrenia || id:ieu-a-810	Urate || id:ukb-d-30880_irnt	Weighted median	47	0	0.00119233	1	1
